# Supplementary material for: A new Heraclides swallowtail (Lepidoptera, Papilionidae) from North America is recognized by the pattern on its neck
Source: Zookeys. 2014 Dec 23;(468):85–135. doi: 10.3897/zookeys.468.8565 (PMC4296521; doi:10.3897/zookeys.468.8565)
Supplement: XML Treatment for Heraclides rumiko [file zookeys.468.8565-treatment1.xml]

<!DOCTYPE tp:taxon-treatment
  PUBLIC "-//TaxonX//DTD Taxonomic Treatment Publishing DTD v0 20100105//EN" "tax-treatment-NSO.dtd">
<tp:taxon-treatment xmlns:tp="http://www.plazi.org/taxpub"><tp:treatment-meta><kwd-group><label>Taxon classification</label><kwd><named-content content-type="kingdom">Animalia</named-content></kwd><kwd><named-content content-type="order">Lepidoptera</named-content></kwd><kwd><named-content content-type="family">Papilionidae</named-content></kwd></kwd-group><mixed-citation publication-type="journal"><person-group><name><surname>Shiraiwa</surname><given-names>Kojiro</given-names></name><name><surname>Cong</surname><given-names>Qian</given-names></name><name><surname>Grishin</surname><given-names>Nick V.</given-names></name></person-group><article-title>A new <italic><tp:taxon-name><tp:taxon-name-part taxon-name-part-type="genus">Heraclides</tp:taxon-name-part></tp:taxon-name></italic> swallowtail (<tp:taxon-name><tp:taxon-name-part taxon-name-part-type="order">Lepidoptera</tp:taxon-name-part></tp:taxon-name>, <tp:taxon-name><tp:taxon-name-part taxon-name-part-type="family">Papilionidae</tp:taxon-name-part></tp:taxon-name>) from North America is recognized by the pattern on its neck</article-title><source>Zookeys</source><day>23</day><month>12</month><year>2014</year><volume>2014</volume><issue>468</issue><fpage>85</fpage><lpage>135</lpage><pub-id pub-id-type="doi">10.3897/zookeys.468.8565</pub-id></mixed-citation></tp:treatment-meta><tp:nomenclature><tp:taxon-name>
                            <tp:taxon-name-part taxon-name-part-type="genus">Heraclides</tp:taxon-name-part>
                            <tp:taxon-name-part taxon-name-part-type="species">rumiko</tp:taxon-name-part>
                            <object-id xmlns:xlink="http://www.w3.org/1999/xlink" content-type="zoobank" xlink:type="simple">http://zoobank.org/F876D822-AB4D-44DF-AB7C-02C5131B91FA</object-id>
                        </tp:taxon-name><tp:taxon-authority>Shiraiwa &amp; Grishin</tp:taxon-authority><tp:taxon-status xmlns:xlink="http://www.w3.org/1999/xlink" xlink:type="simple">sp. n.</tp:taxon-status><xref ref-type="fig" rid="F2">Figs 7–10</xref><xref ref-type="fig" rid="F3">, 11a–d</xref><xref ref-type="fig" rid="F4">, 12a–i</xref><xref ref-type="fig" rid="F4">, 12E part, 13 part, 14 part, 15 part, 16 part, 17 part, 18 part, 19a–x, 20a–r, 21a–n, 22a–j, 23a–l</xref></tp:nomenclature><tp:treatment-sec sec-type="Description"><title>Description.</title><p>Male (n=95, Figs <xref ref-type="fig" rid="F2">7–8</xref>, <xref ref-type="fig" rid="F3">11a</xref>, <xref ref-type="fig" rid="F5">13</xref> part) – holotype forewing length = 50 mm. Size on average smaller (mean forewing length 54 mm, maximum observed 58 mm) than <!--PageBreak--><!--PageBreak--><italic><tp:taxon-name><tp:taxon-name-part taxon-name-part-type="genus">Heraclides</tp:taxon-name-part> <tp:taxon-name-part taxon-name-part-type="species">cresphontes</tp:taxon-name-part></tp:taxon-name></italic>. Wings typically narrower, less scalloped, and wing shape less variable than in <italic><tp:taxon-name><tp:taxon-name-part taxon-name-part-type="genus">Heraclides</tp:taxon-name-part> <tp:taxon-name-part taxon-name-part-type="species">cresphontes</tp:taxon-name-part></tp:taxon-name></italic>, hindwing tail longer and narrower, weakly spoon-shaped. Ground color black to dark chocolate-brown. <bold>Dorsal forewing:</bold> Two maize-yellow bands: a central band of 9 spots from apex to basal third at inner margin in all cells from R<sub>3</sub>-R<sub>4</sub> to 1A; and a sub-marginal band of 3 to 7 spots in cells from R<sub>4</sub>-R<sub>5</sub> to CuA<sub>2</sub>-1A, absent or vestigial in most specimens anteriad of three cells between M<sub>3</sub> and 1A veins. Several smaller maize-yellow spots near costa at the end of discal cell. Background-colored dark oval spot of variable size inside or at the anterior edge of the yellow central band spot in cell R<sub>5</sub>-M<sub>1</sub>, sometimes dividing the yellow spot into two. Marginal pale spots at dips between veins small or almost absent. <bold>Dorsal hindwing:</bold> Two maize-yellow bands extending from forewing: undivided into spots central band in wing basal third from costa to inner margin, with small tooth-like protrusions distad along veins Rs and M<sub>1</sub>; and sub-marginal band of 7 spots in cells from Sc+R<sub>1</sub>-Rs to CuA<sub>2</sub>-1A+2A, the tornal spots up to margin. Maroon-red to orange-red eyespot near tornus with blue crescent above. Center of the tail tip yellow. <bold>Ventral forewing:</bold> Yellow color paler; wider yellow central band weakly divided into spots from forewing costa to inner margin; submarginal band of 8 or 9 (spot near tornus may be divided into two) spots larger than on dorsal side in cells between veins R<sub>3</sub> and 1A. Marginal pale spots at dips between veins larger than above. Discal cell yellow, overscaled with dark and with 5 variously developed dark longitudinal streaks. <bold>Ventral hindwing:</bold> Largely maize-yellow, a dark-brown rather straight discal band from costa through the end of discal cell to tornus with blue crescents inside in each cell and orange-red tornal spot distal to blue crescent. Distal end of discal cell with black (in some specimens blue) lines, often fused with the median band. Cells M<sub>2</sub>-M<sub>3</sub> and M<sub>3</sub>-CuA<sub>1</sub> orange-red at the base; few or no orange-red scales at the base of M<sub>1</sub>-M<sub>2</sub> cell. Margin bordered black, with yellow edges along concavities. Dark-brown rays along veins between discal and marginal dark bands. Tail tip with yellow spot in the middle. <bold>Head and body:</bold> Antennae dark-brown, segments ringed with yellow beneath. Head and thorax dark-brown dorsally and yellow ventrally. Two longitudinal yellow stripes on head, patagia and tegulae forming two continuous yellow lines from head to thorax (Fig. <xref ref-type="fig" rid="F3">11a</xref>), only rarely and weakly separated into spots. Abdomen yellow, with a black dorsal stripe fading posteriad in many specimens. <bold>Male genitalia</bold> (n=34; Fig. <xref ref-type="fig" rid="F3">11a–d</xref>, <xref ref-type="fig" rid="F6">14</xref> part): Pseuduncus shaped as a tooth like, pointed projection flattened at the tip not extending posteriad beyond uncus, thus leaving a gap between the last tergum and valvae. In lateral view, pseuduncus dorsally flat but ventrally convex towards the tip. Uncus more slender than in <italic><tp:taxon-name><tp:taxon-name-part taxon-name-part-type="genus">Heraclides</tp:taxon-name-part> <tp:taxon-name-part taxon-name-part-type="species">cresphontes</tp:taxon-name-part></tp:taxon-name></italic>, divided into two curved horn-like arms; each arm directed posterodorsad, curved laterad initially and then strongly mediad, narrowing to a point. Brachium arms from the base of uncus ventrad, narrow, shorter than uncus, directed posteroventrad and mediad, differently from uncus in dorsoventral projection. Both uncus and brachium visible in dorsal view (Fig. <xref ref-type="fig" rid="F3">11c</xref>). In <italic><tp:taxon-name><tp:taxon-name-part taxon-name-part-type="genus">Heraclides</tp:taxon-name-part> <tp:taxon-name-part taxon-name-part-type="species">cresphontes</tp:taxon-name-part></tp:taxon-name></italic> brachium mostly covered by uncus (Fig. <xref ref-type="fig" rid="F3">11C</xref>). Valva somewhat square in shape, broadly rounded at the angles. Harpe oval, without long projections and spikes, finely dentate ventrad in posterior half, with apex curved inward. Distal end of harpe very close to the edge of valva, closer than in <italic><tp:taxon-name><tp:taxon-name-part taxon-name-part-type="genus">Heraclides</tp:taxon-name-part> <tp:taxon-name-part taxon-name-part-type="species">cresphontes</tp:taxon-name-part></tp:taxon-name></italic>, and valva projects distad from the denticulate edge of harpe less than in <italic><tp:taxon-name><tp:taxon-name-part taxon-name-part-type="genus">Heraclides</tp:taxon-name-part> <tp:taxon-name-part taxon-name-part-type="species">cresphontes</tp:taxon-name-part></tp:taxon-name></italic>, costa of valva usually broader than in <italic><tp:taxon-name><tp:taxon-name-part taxon-name-part-type="genus">Heraclides</tp:taxon-name-part> <tp:taxon-name-part taxon-name-part-type="species">cresphontes</tp:taxon-name-part></tp:taxon-name></italic>. Aedeagus as long as the valva, straight and stout, no cornuti. Juxta U-shaped, gracile and smooth. Saccus short, barely protruding anteriad beyond vinculum.</p><p>Female (n=28, Figs <xref ref-type="fig" rid="F2">9–10</xref>): Similar to male but larger, with broader wings, ground color paler, yellow bands typically narrower and paler: cream-yellow on forewing and somewhat yellower on hindwing. <bold>Female genitalia</bold> (n=11, Fig. <xref ref-type="fig" rid="F4">12a–i</xref>): Lamella <!--PageBreak-->postvaginalis tongue-shaped, ventrally convex smooth fig somewhat longer than wide, with rounded or slightly concave posterior margin, variable in width and length, lamella antevaginalis narrow, poorly sclerotized, laterally extending into narrow peripheral vestibular figs surrounding lamella postvaginalis on the sides up to its middle. Inner edge of each fig with short, tooth-like projection in some specimens (Fig. <xref ref-type="fig" rid="F4">12e</xref>). Antrum with two weakly sclerotized small figs along sides. Ductus bursae short, not longer than sterigma. Corpus bursae with a long longitudinal signum on ventral side.</p><fig id="F2" position="float" orientation="portrait"><label>Figures 7–10.</label><caption><p><italic><tp:taxon-name><tp:taxon-name-part taxon-name-part-type="genus">Heraclides</tp:taxon-name-part> <tp:taxon-name-part taxon-name-part-type="species">rumiko</tp:taxon-name-part></tp:taxon-name></italic> type specimens: <bold>7–8</bold> holotype ♂ <bold>9–10</bold> paratype ♀ NVG-2564, data in text and Supplementary Table <xref ref-type="supplementary-material" rid="S1">1</xref>. Dorsal/ventral surfaces are in odd/even-numbered figures. Labels are shown between the images of the same specimen, exuvia and head capsules in a gelatin capsule are below, and 3-fold magnified segment of head, neck and thorax is on the left. All images are to scale (including labels), except the magnified insets.</p></caption><graphic xmlns:xlink="http://www.w3.org/1999/xlink" xlink:href="zookeys-468-085-g002.jpg" position="float" orientation="portrait" xlink:type="simple" id="oo_36232.jpg"/></fig><fig id="F3" position="float" orientation="portrait"><label>Figure 11.</label><caption><p>Neck pattern, male genitalia, and morphometrics. <bold>a</bold>–<bold>d</bold> <italic><tp:taxon-name><tp:taxon-name-part taxon-name-part-type="genus">Heraclides</tp:taxon-name-part> <tp:taxon-name-part taxon-name-part-type="species">rumiko</tp:taxon-name-part></tp:taxon-name></italic>, paratype, Mexico: Baja California Sur: Buena Vista, 1-Oct-1981, leg. D. Faulkner &amp; F. Andrews, genitalia KS017 [SDMC] <bold>A–D</bold> <italic><tp:taxon-name><tp:taxon-name-part taxon-name-part-type="genus">Heraclides</tp:taxon-name-part> <tp:taxon-name-part taxon-name-part-type="species">cresphontes</tp:taxon-name-part></tp:taxon-name></italic>, USA: Georgia: Clark Co. July 2009, genitalia KS009 <bold>E</bold> Morphometric measurements performed on genitalia and facies and plotted in two dimensions. Horizontal axis is a weighted average of the three genitalic measures: 0.6*”U-B Angle” + 0.2* (B−A)/(C−B) + 0.2*G/H. “U-B Angle” is measured in radians. Vertical axis is a weighted average of the four facies measures: 0.15*”YL” + 0.4*F/P + 0.4*T/V + 0.05 W/D, where “YL” is equal to 0 or 1, if yellow line on the neck is separated into spots or continuous, respectively. Measured distances are indicated on the illustrations. Each of the two (genitalic and facies) linear combinations of measures completely segregates <italic><tp:taxon-name><tp:taxon-name-part taxon-name-part-type="genus">Heraclides</tp:taxon-name-part> <tp:taxon-name-part taxon-name-part-type="species">rumiko</tp:taxon-name-part></tp:taxon-name></italic> (red points) from <italic><tp:taxon-name><tp:taxon-name-part taxon-name-part-type="genus">Heraclides</tp:taxon-name-part> <tp:taxon-name-part taxon-name-part-type="species">cresphontes</tp:taxon-name-part></tp:taxon-name></italic> (blue points) specimens (not from central Texas) with a hiatus. Even a single measure “U-B Angle” identifies all specimens correctly, except #12, which has a brachium strongly curved dorsad. Specimen localities: <italic><tp:taxon-name><tp:taxon-name-part taxon-name-part-type="genus">Heraclides</tp:taxon-name-part> <tp:taxon-name-part taxon-name-part-type="species">cresphontes</tp:taxon-name-part></tp:taxon-name></italic>: 1. GA: Clark Co.; 2. NY: Niagra Co., Lockport; 3. NC: Carteret Co.; 4. IN: Kosciusko Co., Silver Lake; 5. WI: Sauk Co., Sauk City; 6. LA: St. John Pa., Edgard; 7. AR: Osceola; 8. OK: Marshall Co., Lake Texoma; 9. FL: Okeechobee Co., Fort Drum; 10. OH: Montgomery Co., Dayton; 11. PA: York Co., Pinchot State Park. <italic><tp:taxon-name><tp:taxon-name-part taxon-name-part-type="genus">Heraclides</tp:taxon-name-part> <tp:taxon-name-part taxon-name-part-type="species">rumiko</tp:taxon-name-part></tp:taxon-name></italic>: 12. AZ: Maricopa Co., North Phoenix; 13. AZ: Santa Cruz Co., Sycamore Canyon; 14. CA: Imperial Co.; 15. MX: Veracruz, Fortin de las Flores; 16. MX: Oaxaca, Yangul; 17. Costa Rica: Puntarenas, San Antonio; 18. MX: Tamaulipas, Gomez Farias; 19. MX: Colima, Colima; 20. MX: Sonora; 21. MX: Yukatan, Merida; 22. MX: Morelos, Rancho Viejo; 23. MX: BCS, Buena Vista; 24. MX: Jalisco, Ajajic; 25. CA: San Diego Co., La Jolla; 26. MX: Quintana Roo, nr. X-Can; 27. TX: Val Verde Co., Del Rio; 28. CA: San Diego Co., Pauma Valley. Central Texas specimens are from Bexar (33–38, 42–48), Williamson (39–41), Travis (31, 32), Bastrop (30), and Brazos (29) Counties. Voucher codes for these specimens are: 29. NVG-2236; 30. -2299; 31. -2300; 32. -2174; 33. -2192; 34. -2196; 35. -2205; 36. -2209; 37. -2210; 38. -2216; 39. -2301; 40. -2225; 41. -2229; 42. -2191; 43. -2197; 44. -2204; 45. -2208; 46. -2211; 47. -2215; 48. -2218. Species (color on the plot) is assigned to central Texas specimens by COI barcode. See Supplementary Table <xref ref-type="supplementary-material" rid="S1">1</xref> for more data. Specimens 36 and 41 are apparent hybrids or the results of introgression.</p></caption><graphic xmlns:xlink="http://www.w3.org/1999/xlink" xlink:href="zookeys-468-085-g003.jpg" position="float" orientation="portrait" xlink:type="simple" id="oo_36233.jpg"/></fig><fig id="F4" position="float" orientation="portrait"><label>Figure 12.</label><caption><p>Female genitalia. <bold>a</bold>–<bold>i</bold> <italic><tp:taxon-name><tp:taxon-name-part taxon-name-part-type="genus">Heraclides</tp:taxon-name-part> <tp:taxon-name-part taxon-name-part-type="species">rumiko</tp:taxon-name-part></tp:taxon-name></italic> paratypes [TAMU]: <bold>a</bold> USA: TX: Cameron Co., Las Palomas WMA, Tucker Unit, 24-Oct-2001, leg. J. &amp; F. Preston, DNA voucher NVG-2238, genitalia NVG140320-79 <bold>b</bold>, <bold>c</bold> USA: TX: Hidalgo Co., Santa Ana National Wildlife Refuge, 13-Oct-1968, leg. R. O. Kendall &amp; C. A. Kendall, NVG-2163 | NVG140320-04 <bold>d</bold>–<bold>f</bold> USA: TX: Cameron Co., World Wildlife Management Area nr. Santa Maria, 14-Nov-1971, leg. R. O. Kendall &amp; C. A. Kendall, NVG-2195 | NVG140320-36 <bold>g</bold> Honduras: Escuela Agrícola Panamericana, 30 km SE Tegucigalpa, 1-May-1985, leg. Vascones, NVG-2221 | NVG140320-62 <bold>h</bold> Mexico: Durango: Tlahualilo, 20-Aug-1935, leg. C. S. Rude, NVG-2230 | NVG140320-71; <bold>i</bold> Mexico: Tamaulipas: Cd. Monte, Los Arcos Ct., 8-May-1978, leg. R. O. Kendall &amp; C. A. Kendall, NVG-2185 | NVG140320-26 <bold>A</bold>–<bold>D</bold> <italic><tp:taxon-name><tp:taxon-name-part taxon-name-part-type="genus">Heraclides</tp:taxon-name-part> <tp:taxon-name-part taxon-name-part-type="species">cresphontes</tp:taxon-name-part></tp:taxon-name></italic>, USA: MO: <bold>A</bold>, <bold>B</bold> Phelps Co., Mark Twain National Forest, DeWitt Pond, N37.8367 W91.9385, 25-May-2006, J. C. Abbott, NVG-2293 | NVG140403-21 [TMMC] <bold>C</bold>, <bold>D</bold> Montgomery Co., NVG-2242 | NVG140320-83 [TAMU]. Ventrolateral view is shown in <bold>c</bold>, <bold>e</bold>, <bold>B</bold>, <bold>D</bold> (<bold>e</bold> is left-right inverted), others are in ventral view. All images are to scale shown under <bold>a</bold>, except <bold>f</bold>, which is half the size with scale shown to the right.</p></caption><graphic xmlns:xlink="http://www.w3.org/1999/xlink" xlink:href="zookeys-468-085-g004.jpg" position="float" orientation="portrait" xlink:type="simple" id="oo_36234.jpg"/></fig><fig id="F5" position="float" orientation="portrait"><label>Figure 13.</label><caption><p>Facies differences between <italic><tp:taxon-name><tp:taxon-name-part taxon-name-part-type="genus">Heraclides</tp:taxon-name-part> <tp:taxon-name-part taxon-name-part-type="species">rumiko</tp:taxon-name-part></tp:taxon-name></italic> (left, r) <italic><tp:taxon-name><tp:taxon-name-part taxon-name-part-type="genus">Heraclides</tp:taxon-name-part> <tp:taxon-name-part taxon-name-part-type="species">cresphontes</tp:taxon-name-part></tp:taxon-name></italic> (right, c) indicated by red triangles and lines. These differences are as follows. <bold>1)</bold> Dark spot on forewing: (r) almost always large; (c) variable, but often weak and sometimes absent <bold>2)</bold> Forewing margin: (r) often straight with smaller or absent marginal spots; (c) strongly scalloped with yellow marginal spots at dips between veins <bold>3)</bold> Forewing submarginal yellow spots: (r) smaller rarely more than three; (c) frequently larger, more than three <bold>4)</bold> Thorax with: (r) yellow line running from head through patagia to tegulae; (c) spots instead of the line, or just few yellow scales. <bold>5)</bold> Abdomen: (r) usually with a fainter dark band; (c) often with solid dark band <bold>6)</bold> Inner edge of black discal band on ventral hindwing: (r) mostly straight; (c) usually curved <bold>7)</bold> Tail: (r) mostly narrow and relatively longer; (c) typically rounder and wide, shorter. <italic><tp:taxon-name><tp:taxon-name-part taxon-name-part-type="genus">Heraclides</tp:taxon-name-part> <tp:taxon-name-part taxon-name-part-type="species">rumiko</tp:taxon-name-part></tp:taxon-name></italic> is usually smaller than <italic><tp:taxon-name><tp:taxon-name-part taxon-name-part-type="genus">Heraclides</tp:taxon-name-part> <tp:taxon-name-part taxon-name-part-type="species">cresphontes</tp:taxon-name-part></tp:taxon-name></italic>, despite being a southern taxon. Due to significant seasonal and individual variation, none of these characters is fully reliable and exceptions exist. The head-neck-thorax line vs. spots (Fig. <xref ref-type="fig" rid="F3">11a, A</xref>) might be the strongest single character. A combination of characters should be used for reliable identification, e.g., the one shown in Fig. <xref ref-type="fig" rid="F3">11E</xref>. Many specimens in central Texas exhibit intermediate characters, atypical character combinations, and possible hybrids can be found (Fig. <xref ref-type="fig" rid="F3">11E</xref>).</p></caption><graphic xmlns:xlink="http://www.w3.org/1999/xlink" xlink:href="zookeys-468-085-g005.jpg" position="float" orientation="portrait" xlink:type="simple" id="oo_36235.jpg"/></fig><fig id="F6" position="float" orientation="portrait"><label>Figure 14.</label><caption><p>Variation in male genitalia. Left lateral view of genital ring (uncus, brachium, dorsolateral sclerite, tegumen, vinculum and saccus) is shown, valvae, aedeagus and last tergum with pseuduncus are removed. <italic><tp:taxon-name><tp:taxon-name-part taxon-name-part-type="genus">Heraclides</tp:taxon-name-part> <tp:taxon-name-part taxon-name-part-type="species">cresphontes</tp:taxon-name-part></tp:taxon-name></italic> and <italic><tp:taxon-name><tp:taxon-name-part taxon-name-part-type="genus">Heraclides</tp:taxon-name-part> <tp:taxon-name-part taxon-name-part-type="species">rumiko</tp:taxon-name-part></tp:taxon-name></italic> localities are shown in blue circles and red disks, respectively.</p></caption><graphic xmlns:xlink="http://www.w3.org/1999/xlink" xlink:href="zookeys-468-085-g006.jpg" position="float" orientation="portrait" xlink:type="simple" id="oo_36236.jpg"/></fig></tp:treatment-sec><tp:treatment-sec sec-type="Barcode sequence of the holotype"><title>Barcode sequence of the holotype.</title><p>Genbank accession <ext-link xmlns:xlink="http://www.w3.org/1999/xlink" ext-link-type="uri" xlink:href="http://www.ncbi.nlm.nih.gov/nuccore/KP173713" xlink:type="simple">KP173713</ext-link>, 658 base pairs:</p><p>AACATTATATTTTATTTTTGGAATTTGAGCAAGAATACTAGGAACTTCTCTTAGTTTACTAATTCGTACTGAATTAGGCA
                        	CCCCCGGCTCATTAATTGGAGATGATCAAATTTATAATACTATTGTTACAGCTCATGCTTTTATTATAATTTTTTTTATAG
                        	TTATACCTATTATAATTGGAGGATTTGGAAATTGATTAATTCCATTAATATTAGGAGCCCCTGATATAGCTTTTCCTCGTA
                        	TAAATAATATAAGATTTTGACTTTTACCCCCTTCTCTAACTCTCCTAATTTCAAGAATAATTGTAGAAAATGGGGCAGGAA
                        	CTGGATGAACTGTTTACCCTCCTCTTTCCTCTAATATTGCCCATGGAAGAAGATCAGTAGATTTAGTTATCTTTTCTTTAC
                        	ATTTAGCTGGTATTTCCTCAATTCTTGGAGCAATTAATTTTATTACTACAATTATTAATATACGAATTAATAGAATATCTT
                        	TTGATCAAATACCTTTATTTGTTTGAGCCGTAGGAATTACAGCTTTATTATTACTTTTATCTTTACCTGTTTTAGCAGGAG
                        	CTATTACTATACTTTTAACTGATCGAAATTTAAATACTTCATTTTTTGACCCTGCTGGAGGAGGAGATCCAATTTTATACC
                        	AACATTTATTT</p><!--PageBreak--><p>In addition to the holotype, barcodes and ID tags were obtained for 110 paratypes: 93 full-length barcodes (658 to 664 bp), 3 partial barcodes (443 bp) and 14 ID tags (64 bp), see Suppl. material <xref ref-type="supplementary-material" rid="S1">1</xref>, GenBank accessions: <ext-link xmlns:xlink="http://www.w3.org/1999/xlink" ext-link-type="uri" xlink:href="http://www.ncbi.nlm.nih.gov/nuccore/KP173714" xlink:type="simple">KP173714</ext-link>–<ext-link xmlns:xlink="http://www.w3.org/1999/xlink" ext-link-type="uri" xlink:href="http://www.ncbi.nlm.nih.gov/nuccore/KP173823" xlink:type="simple">KP173823</ext-link>. Full length barcodes of paratypes revealed ten haplotypes differing from each other by just 1 to 3 base pairs (less than 0.5%, Fig. <xref ref-type="fig" rid="F9">17</xref>). The haplotype of the holotype was most frequently observed (67 sequences).</p><!--PageBreak--></tp:treatment-sec><tp:treatment-sec sec-type="Type material"><title>Type material.</title><p><bold>Holotype:</bold> ♂, has the following three rectangular labels: white printed - || USA: TEXAS: Duval Co. | Benavides, CR306, 1.8 mi | W of SH339, <named-content xmlns:xlink="http://www.w3.org/1999/xlink" content-type="dwc:verbatimCoordinates" xlink:type="simple">27.6075° −98.4415°</named-content> | ovum collected 19-Apr-2014 | on <!--PageBreak--><!--PageBreak--><italic><tp:taxon-name><tp:taxon-name-part taxon-name-part-type="genus">Zanthoxylum</tp:taxon-name-part> <tp:taxon-name-part taxon-name-part-type="species">fagara</tp:taxon-name-part></tp:taxon-name></italic>, adult ecl. | 30-May-2014 Grishin N.V. ||; white printed - || DNA sample ID: | NVG-2565 | c/o Nick V. Grishin ||; red printed - || HOLOTYPE ♂ | <italic><tp:taxon-name><tp:taxon-name-part taxon-name-part-type="genus">Heraclides</tp:taxon-name-part> <tp:taxon-name-part taxon-name-part-type="species">rumiko</tp:taxon-name-part></tp:taxon-name></italic> Shiraiwa &amp; Grishin ||. Pupal exuvia and larval head capsules are stored with the holotype. The holotype is illustrated in Figs <xref ref-type="fig" rid="F2">7–8</xref>, <xref ref-type="fig" rid="F11">19a–d, v</xref>, &amp; <xref ref-type="fig" rid="F15">23a–c</xref>, and the Genbank accession for its DNA COI barcode sequence is <ext-link xmlns:xlink="http://www.w3.org/1999/xlink" ext-link-type="uri" xlink:href="http://www.ncbi.nlm.nih.gov/nuccore/KP173713" xlink:type="simple">KP173713</ext-link>. Upon publication, the holotype will be deposited in the National Museum of Natural History, Smithsonian Institution, Washington, DC (USNM). <bold>Paratypes:</bold> 94 ♂♂ and 28 ♀♀. Of these, 1 ♂ and 2 ♀♀ with the same data as the holotype, eclosion dates 26-, 27-, 29-May-14; DNA vouchers NVG-2559, -2563, -2564. <bold>USA: Texas:</bold> 28 ♂♂ and 6 ♀♀ Duval Co., along SH339, 1–5 mi SW Benavides, 19-Apr-2014, leg. N. V. Grishin &amp; Q. Cong, DNA vouchers NVG-2335–-2339, -2425–-2453; Duval Co., SH359, 7.6 mi NE Benavides, <named-content xmlns:xlink="http://www.w3.org/1999/xlink" content-type="dwc:verbatimCoordinates" xlink:type="simple">27°40.443’ -98°19.209’</named-content>, ex larva, leg. N. V. Grishin, eclosed: 1 ♂ and 1 ♀ 16-Nov-2003, NVG-38, -2097; 1 ♂ 25-Nov-2003, leg. N. V. Grishin, NVG-2095; 2 ♂♂ 3-Jun-2004, leg. N. V. Grishin, NVG-2098, -2099; Cameron Co., E of Brownsville, Palmetto Hill Rd., leg. N. V. Grishin: 1 ♂ 11-Nov-1996, NVG-2102; ex larva, 1 ♀ 5-Dec-2007, NVG-2100; 1 ♀ Cameron Co., World Wildlife Management Area nr. Santa Maria, 14-Nov-1971, leg. R. O. Kendall &amp; C. A. Kendall, NVG-2195 | NVG140320-36 [TAMU]; 1 ♀ Cameron Co., Las Palomas WMA, Tucker Unit, 24-Oct-2001, leg. J. &amp; F. Preston, NVG-2238 | NVG140320-79; 1 ♂ Cameron Co., Brownsville, 1-Apr-1981, leg. C. Bordelon, NVG-2223 | NVG140320-64 [TAMU]; Hidalgo Co., Mission, 10th St. at irrigation ditch [TAMU]: 1 ♂ 2-Sep-1972, leg. W. W. McGuire, NVG-2164 | NVG140320-05; 1 ♂ 1 ♀ 8-Sep-1972, leg. R. O. Kendall &amp; C. A. Kendall, NVG-2165, -2166 | NVG140320-06, -07; 2 ♂♂ Hidalgo Co., McAllen [TAMU]: 9-Oct-1973, leg. W. W. McGuire, NVG-2168 | NVG140320-09 [TAMU]; Valencia Motel, ex larva 21-Oct-1972, larval foodplant <italic><tp:taxon-name><tp:taxon-name-part taxon-name-part-type="genus">Ptelea</tp:taxon-name-part> <tp:taxon-name-part taxon-name-part-type="species">trifoliata</tp:taxon-name-part></tp:taxon-name></italic>, leg. R. O. Kendall &amp; C. A. Kendall, NVG-2167 | NVG140320-08 [TAMU]; 1 ♀ Hidalgo Co., Santa Ana National Wildlife Refuge, near Alamo, 13-Oct-1968, leg. R. O. Kendall &amp; C. A. Kendall, NVG-2163 | NVG140320-04 [TAMU]; 1 ♂ San Patricio Co., SH 77 ca. 7 mi NNE of Sinton, Welder Wildlife Foundation, 10-Aug-1968, leg. R. O. Kendall &amp; C. A. Kendall, NVG-2173 | NVG140320-14 [TAMU]; 1 ♀ San Patricio Co., 12.5 km NE Sinton @ SH 77, Welder Wildlife Foundation, 28.113, -97.418, 1–3-Jul-2002, J. C. Abbott &amp; Field Entomology Class, NVG-2302 | NVG140403-30 [TMMC]; 1 ♂ Refugio Co., US Hwy 77 Mission River SW of Refugio, ex larva 17-Nov-1963, larval foodplant <italic><tp:taxon-name><tp:taxon-name-part taxon-name-part-type="genus">Zanthoxylum</tp:taxon-name-part> <tp:taxon-name-part taxon-name-part-type="species">fagara</tp:taxon-name-part></tp:taxon-name></italic>, leg. R. O. Kendall &amp; C. A. Kendall, NVG-2171 | NVG140320-12 [TAMU]; 1 ♂ Brazos Co., College Station, Riley Estate, 30.58849, -96.25366, 14–15-May-2011, leg. M. L. Riley, NVG-2243 | NVG140320-84 [Ed Riley]; 1 ♂ La Salle Co., 10.1 mi NW Artesia Wells, Chaparral Wildlife Management Area, 11–15-Jun-2001, J. C. Abbott &amp; Field Entomology Class, NVG-2298 | NVG140403-26 [TMMC]; 1 ♂ Kinney Co., 7 mi along railroad W of Spofford, 8-Oct-1966, leg. R. O. Kendall &amp; C. A. Kendall, NVG-2169 | NVG140320-10 [TAMU]; Val Verde Co., Old US90 at Devils River W of Del Rio, ex larva larval foodplant <!--PageBreak--><italic><tp:taxon-name><tp:taxon-name-part taxon-name-part-type="genus">Ptelea</tp:taxon-name-part> <tp:taxon-name-part taxon-name-part-type="species">trifoliata</tp:taxon-name-part></tp:taxon-name></italic>, leg. R. O. Kendall &amp; C. A. Kendall [TAMU]: 1 ♂ 16-Sep-1968, NVG-2176 | NVG140320-17; 1 ♀ 8-Jun-1968 NVG-2175 | NVG140320-16; 1 ♂ Val Verde Co., Seminole Canyon State Historic Site, 26-May-2007, 29.696, -101.336, leg. J. C. Abbott &amp; Field Entomology Class, NVG-2289 | NVG140403-17 [TMMC]; 1 ♂ Terrel Co, 15 air mi S Sheffield, Oasis Ranch, Independence Cr., 30.467, -101.801, 595 m, 23–27-May-2007, J. C. Abbott &amp; Field Entomology Class, NVG-2290 | NVG140403-18 [TMMC]; 1 ♀ TX: Tom Green Co., San Angelo, 13-Jul-1986, leg. P. Goroy, NVG-14081G05 [CSUC]; 1 ♀ Kerr Co., Kerrville, Riverside Nature Center, 10-Oct-1998, leg. W. F. Chamberlain, NVG-2226 | NVG140320-67 [TAMU]; 1 ♂ Kimble Co., Junction, 9-Oct-1966, leg. W. F. Chamberlain, NVG-2231 | NVG140320-72 [TAMU]; 1 ♀ Van Zandt Co., 2.5 mi W Van, IH20 rest stop, 28-Jul-1996, leg. N. V. Grishin, NVG-2092; Culberson Co., Guadalupe Mnts. National Park [CSUC], 1 ♂ Choza Spr., 5000’, 5-Jul-1986, leg. R. W. Holland &amp; S. J. Cary, NVG-14081G12; 1 ♀ Pine Spring Cmpgr., 5700’, 20-Jun-1986, leg. R. W. Holland, NVG-14081G11. <bold>USA: Colorado:</bold> 1 ♂ Logan Co., Sterling, 10-Jul-1970, leg. D. L. Munget, NVG-14081G09 [CSUC]. <bold>USA: New Mexico:</bold> 5 ♂♂ [CSUC]: Torrance Co., Manzano Mts., 3 mi E of New Canyon Cmpgr. 7400’, 30-Jul-1968, leg. R. W. Holland, NVG-14081H02; Eddy Co., Last Chance Canyon, Sitting Bull Falls, 4600’, 2-Sep-1986, leg. R. W. Holland &amp; S. J. Cary, NVG-14081H09; Eddy Co., above Sitting Bull Falls, 4600’, 20-Sep-1986, leg. R. W. Holland, NVG-14081H04; Eddy Co., Black River nr. Rattlesnake Spr., 3300’, 19-Jul-1986, leg. R. W. Holland, NVG-14081H01; Hidalgo Co., Peloncillo Mts., Guadalupe Canyon, SW slope, 4600’, 8-Sep-1985, leg. S. J. Carry, NVG-14081H05. <bold>USA: Arizona:</bold> 1 ♂ Maricopa Co., North Phoenix, 10-Aug-1974, | KS032; 1 ♂ Santa Cruz Co., Sycamore Canyon, 28-Aug-1977, leg. J. P. Brock, NVG-2109. <bold>USA: California:</bold> San Diego Co.: 1 ♀ San Diego, ex ovum 23-Sep-2012, eclosed 6-Nov-2012, leg. K. Shiraiwa, NVG-2505; 1 ♂ 1 ♀ Pauma Valley, 17-Jul-2011 &amp; 25-Jun-2007, leg. K. Shiraiwa, NVG-2504, -2503; 1 ♂ 6762 Avenida Andorra, La Jolla, 2-Oct-1993, leg. J. Stoddard, | KS016; 1 ♂ Imperial Co., ovum collected 17-Apr-1962, adult eclosed 13-Jul-1962, | KS029. <bold>Mexico: Baja California Sur:</bold> 1 ♂ La Paz, Hotel Posada, 27-Sep-1970, leg R. W. Holland, NVG-14081G06 [CSUC]; 1 ♀ 2 mi N of San Pedro, 500’, 27-Sep-1970, leg. R. W. Holland, NVG-14081G04 [CSUC]; 3 ♂♂ Buena Vista [SDMC], 1-Oct-1981, leg. D. Faulkner &amp; F. Andrews, NVG-2572– -2574; 1 ♂ ibid, | KS017; 1 ♂ 48 mi S La Paz, 25-Aug-1982, leg. D. Faulkner &amp; J. Brown, <!--PageBreak-->NVG-2575. <bold>Mexico: Sonora:</bold> 1 ♂ 2 mi E San Carlos, 29-Jan-2003, leg. P. Opler, NVG-14081D10 [CSUC]; 1 ♀ Sonora, 5mi S of Yecora, 11-Aug-1991, NVG-2110; 1 ♂ Tepoca, 17-Sep-2010, | KS035 [SDMC]. <bold>Mexico: Sinaloa:</bold> 1 ♂ Panuco Rd. off Mx Hwy 40, 800’, 29-Nov-3-Dec-2002, leg. Opler &amp; Buckner, NVG-14081E04 [CSUC]; 1 ♂ Mexico: Sinaloa, Mx Hwy 40, nr. Jct. of Mx 15, 400’, 30-Aug-1967, leg. R. W. Holland, NVG-14081H08 [CSUC]; 1 ♂ Mazatlan, 29-Dec-1974, NVG-2111. <bold>Mexico: Colima:</bold> 1 ♂ Colima, 5-Apr-1980, leg. P. Spade, | KS018 [SDMC]. <bold>Mexico: Durango:</bold> Tlahualilo, leg. C. S. Rude [TAMU]: 1 ♂ 19-Jul-1934, NVG-2232 | NVG140320-73, 1 ♀ 20-Aug-1935, NVG-2230 | NVG140320-71. <bold>Mexico: Coahuila:</bold> 1 ♂ Jct Hwy 57 &amp; 53 south of Moncloya, 14-Sep-1977, leg. R. O. Kendall &amp; C. A. Kendall, NVG-2180 | NVG140320-21 [TAMU]; 1 ♂ Cuatro Cienegas, 200 Ocampo St, Jul-1999, leg. A. Cohen, NVG-2284 | NVG140403-12 [TMMC]. <bold>Mexico: Nuevo Leon:</bold> 1 ♂ 28 km W Linares, 11-Apr-1979, leg. Schaffner &amp; Friedlander, NVG-2240 | NVG140320-81 [TAMU]; 1 ♂ Hwy 60, ca 50 km WSW Linares, 2-Mar-1974, leg. R. O. Kendall &amp; C. A. Kendall, NVG-2181 | NVG140320-22 [TAMU]; 1 ♂ ca 21 km WSW Cola de Caballo, 4 May 1978, leg. R. O. Kendall &amp; C. A. Kendall, NVG-2182| NVG140320-23 [TAMU]. <bold>Mexico: Tamaulipas:</bold> 1 ♂ Gomez Farias, 500m, 19-Jul-1973, leg. Wm. McGuire, | KS019 [SDMC]; 1 ♀ Cd. Monte, Los Arcos Ct., 8-May-1978, leg. R. O. Kendall &amp; C. A. Kendall, NVG-2185 | NVG140320-26 [TAMU]. <bold>Mexico: San Luis Potosí:</bold> 1 ♂ El Naranjo, 21-Feb-1976, leg. R. O. Kendall &amp; C. A. Kendall, NVG-2183 | NVG140320-24 [TAMU]; 1 ♂ Hwy 70, 16 mi W Rioverde, 21-Feb-1980, R. O. Kendall &amp; C. A. Kendall, NVG-<!--PageBreak-->2184 | NVG140320-25 [TAMU]. <bold>Mexico: Morelos:</bold> 1 ♂ Rancho Viejo, 20-Jul-2008, | KS034 [SDMC]. <bold>Mexico: Veracruz:</bold> 1 ♂ Fortín de las Flores, Motel Posada Loma, 900 m, 30-Mar-1977, leg. R. O. Kendall &amp; C. A. Kendall, NVG-2186 | NVG140320-27 [TAMU]; 1 ♂ Fortin 13-Aug-1970, leg. B. Douglas, | KS038 [SDMC]. <bold>Mexico: Oaxaca:</bold> 1 ♂ Tlalixtac, 5 mi N of Oaxaca, 6000’, 13-IV-1988, leg. J. Kemner, NVG-2281 | NVG140403-09 [TMMC]; 1 ♂ Candelaria, Candelaria Loxicha, 1500’, 29-IV-1988, leg. J. Kemner, NVG-2282 | NVG140403-10 [TMMC]; 1 ♂ km 190 near Zanatepec, 500 ft, 24-Jul-1987, #14813, NVG-14102H01 [FMNH]; 1 ♂ Yangul, 1-Apr-1979, leg. J. Stoddard, | KS012 [SDMC]. <bold>Mexico: Yucatan:</bold> 1 ♂ Merida, Mar-1976, | KS021 [SDMC]. <bold>Mexico: Quintana Roo:</bold> 1 ♂ X-Can, 21-May-1963, | KS022 [SDMC]. <bold>Honduras:</bold> 1 ♀ Escuela Agrícola Panamericana, 30 km SE Tegucigalpa, 1-May-1985, leg. Vascones, NVG-2221 | NVG140320-62 [TAMU]; 1 ♂ 1 ♀ in copula, 18 km west of La Ceiba, 27-Jul-1980, leg. R. D. Lehman, NVG-14061A06, -14061A07 [USNM]. <bold>El Salvador:</bold> 1 ♂ San Salvador, 26-Sep-1971, leg. M. Serrano, <!--PageBreak-->NVG-14081G10 [CSUC]. <bold>Costa Rica:</bold> 1 ♂ Alajuela, Alajuela Adventist University of Centrali Americana, 15–20-May-1995, leg. J. C. Abbott &amp; D. Petr, #308, NVG-2278 | NVG140403-06. <bold>Panama:</bold> 1 ♂ C. Z., La Pita, 19-Aug-1966, leg. G. B. Small, NVG-14061A05 [USNM].</p></tp:treatment-sec><tp:treatment-sec sec-type="Specimens excluded from the type series"><title>Specimens excluded from the type series.</title><p>35 specimens from Texas (mostly central) possessed DNA barcodes of <italic><tp:taxon-name><tp:taxon-name-part taxon-name-part-type="genus">Heraclides</tp:taxon-name-part> <tp:taxon-name-part taxon-name-part-type="species">rumiko</tp:taxon-name-part></tp:taxon-name></italic>, but many displayed morphological characters somewhat intermediate between those of <italic><tp:taxon-name><tp:taxon-name-part taxon-name-part-type="genus">Heraclides</tp:taxon-name-part> <tp:taxon-name-part taxon-name-part-type="species">rumiko</tp:taxon-name-part></tp:taxon-name></italic> and <italic><tp:taxon-name><tp:taxon-name-part taxon-name-part-type="genus">Heraclides</tp:taxon-name-part> <tp:taxon-name-part taxon-name-part-type="species">cresphontes</tp:taxon-name-part></tp:taxon-name></italic>. These specimens with full data are listed in Suppl. material <xref ref-type="supplementary-material" rid="S1">1</xref> (as <italic><tp:taxon-name><tp:taxon-name-part taxon-name-part-type="genus">Heraclides</tp:taxon-name-part> <tp:taxon-name-part taxon-name-part-type="species">rumiko</tp:taxon-name-part></tp:taxon-name></italic>, but not paratypes) and are excluded from the type series.</p></tp:treatment-sec><tp:treatment-sec sec-type="Type locality"><title>Type locality.</title><p>USA: Texas: Duval Co., Benavides, CR306, 1.8 mi west of SH339, latitude 27°36'27", longitude −98°26'29.4", elevation 124 m. This locality is at the sharp bend of the County Road 306, where several shrubs of Colima (<italic><tp:taxon-name><tp:taxon-name-part taxon-name-part-type="genus">Zanthoxylum</tp:taxon-name-part> <tp:taxon-name-part taxon-name-part-type="species">fagara</tp:taxon-name-part></tp:taxon-name></italic> [L.] Sarg.) are growing by a fence. The egg that developed into the holotype was found on one of these shrubs.</p></tp:treatment-sec><tp:treatment-sec sec-type="Etymology"><title>Etymology.</title><p>The species is named to honor the wife of the first author. Pronounced as ’roo(as in rue)-mee(as in meek)-koh(as in cod). The stress is on the first syllable. The name is a noun in apposition.</p></tp:treatment-sec><tp:treatment-sec sec-type="Distribution"><title>Distribution.</title><p><italic><tp:taxon-name><tp:taxon-name-part taxon-name-part-type="genus">Heraclides</tp:taxon-name-part> <tp:taxon-name-part taxon-name-part-type="species">rumiko</tp:taxon-name-part></tp:taxon-name></italic> is recorded from the southwestern United States (mostly southern regions of four states: CA, AZ, NM, and TX) to Panama (DNA barcode data obtained for specimens from Mexico, El Salvador, Honduras, Costa Rica, and Panama). The northernmost barcoded specimen is from northeastern Colorado. In Mexico, <italic><tp:taxon-name><tp:taxon-name-part taxon-name-part-type="genus">Heraclides</tp:taxon-name-part> <tp:taxon-name-part taxon-name-part-type="species">rumiko</tp:taxon-name-part></tp:taxon-name></italic> tends to be absent from deserts and high mountains, but is found elsewhere (<xref ref-type="bibr" rid="B51">Molina and León 2006</xref>). In central Texas, <italic><tp:taxon-name><tp:taxon-name-part taxon-name-part-type="genus">Heraclides</tp:taxon-name-part> <tp:taxon-name-part taxon-name-part-type="species">rumiko</tp:taxon-name-part></tp:taxon-name></italic> is sympatric with its sister species <italic><tp:taxon-name><tp:taxon-name-part taxon-name-part-type="genus">Heraclides</tp:taxon-name-part> <tp:taxon-name-part taxon-name-part-type="species">cresphontes</tp:taxon-name-part></tp:taxon-name></italic>. In Costa Rica and Panama, it is sympatric with <italic><tp:taxon-name><tp:taxon-name-part taxon-name-part-type="genus">Heraclides</tp:taxon-name-part> <tp:taxon-name-part taxon-name-part-type="species">homothoas</tp:taxon-name-part></tp:taxon-name></italic> Rothschild &amp; Jordan, 1906 (<xref ref-type="bibr" rid="B70">Tyler et al 1994</xref>), a likely sister to the ancestor of <italic><tp:taxon-name><tp:taxon-name-part taxon-name-part-type="genus">Heraclides</tp:taxon-name-part> <tp:taxon-name-part taxon-name-part-type="species">cresphontes</tp:taxon-name-part></tp:taxon-name></italic> and <italic><tp:taxon-name><tp:taxon-name-part taxon-name-part-type="genus">Heraclides</tp:taxon-name-part> <tp:taxon-name-part taxon-name-part-type="species">rumiko</tp:taxon-name-part></tp:taxon-name></italic>.</p><p>In the 1960s, <italic><tp:taxon-name><tp:taxon-name-part taxon-name-part-type="genus">Heraclides</tp:taxon-name-part> <tp:taxon-name-part taxon-name-part-type="species">rumiko</tp:taxon-name-part></tp:taxon-name></italic> began expanding its distribution in California northward, and by the 1980s, it has reached central California (<xref ref-type="bibr" rid="B20">Emmel and Emmel 1973</xref>, <xref ref-type="bibr" rid="B22">Erickson and Iliff 2004</xref>). Citrus was cultivated in California from as early as 1840s (<xref ref-type="bibr" rid="B43">Laszlo 2007</xref>), and the factors that prevented <italic><tp:taxon-name><tp:taxon-name-part taxon-name-part-type="genus">Heraclides</tp:taxon-name-part> <tp:taxon-name-part taxon-name-part-type="species">rumiko</tp:taxon-name-part></tp:taxon-name></italic> from northward expansion for 120 years are unknown. The increase in ornamental citrus trees may have supported the buildup of <italic><tp:taxon-name><tp:taxon-name-part taxon-name-part-type="genus">Papilio</tp:taxon-name-part> <tp:taxon-name-part taxon-name-part-type="species">rumiko</tp:taxon-name-part></tp:taxon-name></italic> numbers in southern California and the butterfly can now be commonly found in urban areas. Rue, another host, is very commonly cultivated in southern California today.</p></tp:treatment-sec><tp:treatment-sec sec-type="Diagnosis"><title>Diagnosis.</title><!--PageBreak--><p><!--PageBreak--><italic><tp:taxon-name><tp:taxon-name-part taxon-name-part-type="genus">Heraclides</tp:taxon-name-part> <tp:taxon-name-part taxon-name-part-type="species">rumiko</tp:taxon-name-part></tp:taxon-name></italic> belongs to the genus <italic><tp:taxon-name><tp:taxon-name-part taxon-name-part-type="genus">Heraclides</tp:taxon-name-part></tp:taxon-name></italic> Hübner, [1819] (type species <italic><tp:taxon-name><tp:taxon-name-part taxon-name-part-type="genus">Heraclides</tp:taxon-name-part> <tp:taxon-name-part taxon-name-part-type="species">thoas</tp:taxon-name-part></tp:taxon-name></italic>), because it possesses simple, smooth, U-shaped juxta, which is a synapomorphy for the genus. <italic><tp:taxon-name><tp:taxon-name-part taxon-name-part-type="genus">Heraclides</tp:taxon-name-part> <tp:taxon-name-part taxon-name-part-type="species">rumiko</tp:taxon-name-part></tp:taxon-name></italic> is in the subgenus <italic><tp:taxon-name><tp:taxon-name-part taxon-name-part-type="genus">Heraclides</tp:taxon-name-part></tp:taxon-name></italic> Hübner, [1819] (type species <italic><tp:taxon-name><tp:taxon-name-part taxon-name-part-type="genus">Heraclides</tp:taxon-name-part> <tp:taxon-name-part taxon-name-part-type="species">thoas</tp:taxon-name-part></tp:taxon-name></italic>), because its uncus is shaped as two paired (i.e., uncus dorsad, brachium ventrad) horn-like processes, similarly to <italic><tp:taxon-name><tp:taxon-name-part taxon-name-part-type="genus">Heraclides</tp:taxon-name-part> <tp:taxon-name-part taxon-name-part-type="species">thoas</tp:taxon-name-part></tp:taxon-name></italic>, and the harpe lacks a spine directed distad and separated at the end on its ventral surface. <italic><tp:taxon-name><tp:taxon-name-part taxon-name-part-type="genus">Heraclides</tp:taxon-name-part> <tp:taxon-name-part taxon-name-part-type="species">rumiko</tp:taxon-name-part></tp:taxon-name></italic> is from the cresphontes group because the harpe is rounded, without sharp spines. These taxonomic attributions are also supported by the DNA barcode distances and trees (Fig. <xref ref-type="fig" rid="F7">15</xref>, <xref ref-type="fig" rid="F8">16</xref>). <italic><tp:taxon-name><tp:taxon-name-part taxon-name-part-type="genus">Heraclides</tp:taxon-name-part> <tp:taxon-name-part taxon-name-part-type="species">rumiko</tp:taxon-name-part></tp:taxon-name></italic> differs from <italic><tp:taxon-name><tp:taxon-name-part taxon-name-part-type="genus">Heraclides</tp:taxon-name-part> <tp:taxon-name-part taxon-name-part-type="species">melonius</tp:taxon-name-part></tp:taxon-name></italic> in lacking a knob-like blunt projection at the distal end of harpe and having restricted or absent orange scaling at the base of ventral hindwing cell M<sub>1</sub>-M<sub>2</sub>. <italic><tp:taxon-name><tp:taxon-name-part taxon-name-part-type="genus">Heraclides</tp:taxon-name-part> <tp:taxon-name-part taxon-name-part-type="species">rumiko</tp:taxon-name-part></tp:taxon-name></italic> differs from <italic><tp:taxon-name><tp:taxon-name-part taxon-name-part-type="genus">Heraclides</tp:taxon-name-part> <tp:taxon-name-part taxon-name-part-type="species">homothoas</tp:taxon-name-part></tp:taxon-name></italic> in having a simple beak-like, not bifid, pseuduncus. Compared to its sister species <italic><tp:taxon-name><tp:taxon-name-part taxon-name-part-type="genus">Heraclides</tp:taxon-name-part> <tp:taxon-name-part taxon-name-part-type="species">cresphontes</tp:taxon-name-part></tp:taxon-name></italic>, <italic><tp:taxon-name><tp:taxon-name-part taxon-name-part-type="genus">Heraclides</tp:taxon-name-part> <tp:taxon-name-part taxon-name-part-type="species">rumiko</tp:taxon-name-part></tp:taxon-name></italic> is characterized by (Figs <xref ref-type="fig" rid="F3">11</xref>, <xref ref-type="fig" rid="F5">13</xref>): (1) longer and more slender uncus arms, often strongly curving inwards; (2) brachium arms that project from the base of uncus on the inner (and not outer) side, and are visible below uncus in dorsal view, not hidden beneath uncus; (3) in lateral view, an uncus and brachium that point away from each other: posterodorsad (uncus) and posteroventrad (brachium), and not in the same direction; (4) bases of uncus and brachium that are weakly fused, with weaker sclerotization at the base of brachium; (5) two continuous yellow stripes dorsally from head to thorax, instead of separate spots; (6) more slender wings with longer tails; (7) smaller marginal yellow spots on the forewing; (8) a background-colored spot on yellow central band in cell R<sub>5</sub>-M<sub>1</sub> that is larger, with better defined edges; (9) a submarginal forewing band mostly of 3 spots, not 4; (10) a black median band on ventral hindwing that is more expressed and straight; (11) a COI DNA barcode sequence that differs by about 3%. Seventeen positions are consistently invariant in either <italic><tp:taxon-name><tp:taxon-name-part taxon-name-part-type="genus">Heraclides</tp:taxon-name-part> <tp:taxon-name-part taxon-name-part-type="species">rumiko</tp:taxon-name-part></tp:taxon-name></italic> or <italic><tp:taxon-name><tp:taxon-name-part taxon-name-part-type="genus">Heraclides</tp:taxon-name-part> <tp:taxon-name-part taxon-name-part-type="species">cresphontes</tp:taxon-name-part></tp:taxon-name></italic>, but different between them on a sample of 183 <italic><tp:taxon-name><tp:taxon-name-part taxon-name-part-type="genus">Heraclides</tp:taxon-name-part> <tp:taxon-name-part taxon-name-part-type="species">rumiko</tp:taxon-name-part></tp:taxon-name></italic> and 112 <italic><tp:taxon-name><tp:taxon-name-part taxon-name-part-type="genus">Heraclides</tp:taxon-name-part> <tp:taxon-name-part taxon-name-part-type="species">cresphontes</tp:taxon-name-part></tp:taxon-name></italic> specimens across the range (Figs <xref ref-type="fig" rid="F9">17</xref>, <xref ref-type="fig" rid="F10">18</xref>, Suppl. material <xref ref-type="supplementary-material" rid="S1">1</xref>). These 17 positions are listed here in the format “k X (not Y)”, where k is a sequential number of the position (numbering is from 1 to 658 for the barcode sequence of <italic><tp:taxon-name><tp:taxon-name-part taxon-name-part-type="genus">Heraclides</tp:taxon-name-part> <tp:taxon-name-part taxon-name-part-type="species">rumiko</tp:taxon-name-part></tp:taxon-name></italic> holotype shown above), X is a nucleotide in <italic><tp:taxon-name><tp:taxon-name-part taxon-name-part-type="genus">Heraclides</tp:taxon-name-part> <tp:taxon-name-part taxon-name-part-type="species">rumiko</tp:taxon-name-part></tp:taxon-name></italic> barcodes and Y is a nucleotide in <italic><tp:taxon-name><tp:taxon-name-part taxon-name-part-type="genus">Heraclides</tp:taxon-name-part> <tp:taxon-name-part taxon-name-part-type="species">cresphontes</tp:taxon-name-part></tp:taxon-name></italic> barcodes: 10 T (not C), 19 T (not C), 79 C (not T), 82 C (not T), 106 T (not C), 223 T (not C), 235 T (not C), 238 T (not A), 286 C (not T), 287 C (not T), 319 A (not C), 340 C (not T), 364 C (not T), 433 A (not G), 616 C (not T), 628 A (not G), 640 T (not C). While these positions distinguish the two species in a sample of 295 specimens, some of the positions may show variation when a larger sample of sequence is accumulated.</p><p>Female genitalia are very variable in both species (Fig. <xref ref-type="fig" rid="F4">12</xref>), and we were not able to find differences between the two species. Also, due to significant variation in many characters, not all specimens might be readily identifiable, especially in central Texas, where <!--PageBreak--><!--PageBreak--><italic><tp:taxon-name><tp:taxon-name-part taxon-name-part-type="genus">Heraclides</tp:taxon-name-part> <tp:taxon-name-part taxon-name-part-type="species">rumiko</tp:taxon-name-part></tp:taxon-name></italic> and <italic><tp:taxon-name><tp:taxon-name-part taxon-name-part-type="genus">Heraclides</tp:taxon-name-part> <tp:taxon-name-part taxon-name-part-type="species">cresphontes</tp:taxon-name-part></tp:taxon-name></italic> likely hybridize at least to some extent as judged from intermediate characters in some specimens (Fig. <xref ref-type="fig" rid="F3">11E</xref>). Male genitalia, stripes on the neck and DNA barcodes are the most reliable characters for identification. Genitalia morphometrics involving 3 measures completely separates the two species (excluding specimens from central Texas) with a hiatus between them when a weighted sum of the 3 measures is used (Fig. <xref ref-type="fig" rid="F3">11E</xref>, along horizontal axis). None of the three measures is sufficient when used separately due to variation. The best of the three, the angle between uncus and brachium in lateral view, identifies all specimens but one. The failed specimen possesses brachium strongly curved dorsad, but other two measures in its genitalia correctly identify this specimen. Linear combination of the measures is more <!--PageBreak-->robust to variation than a single measure and should be used for more confident identification. Similar results were obtained with a combination of 4 facies measures, one of which was the continuity of the stripe on the neck (Fig. <xref ref-type="fig" rid="F3">11E</xref>, along vertical axis).</p></tp:treatment-sec><tp:treatment-sec sec-type="Life history, foodplants, and phenology"><title>Life history, foodplants, and phenology</title><p>(Figs <xref ref-type="fig" rid="F11">19</xref>–<xref ref-type="fig" rid="F16">24</xref>). The following observations were made in Texas and southern California. Eggs are laid singly on young leaves (Fig. <!--PageBreak-->19a) and shoots of the host plants from <tp:taxon-name><tp:taxon-name-part taxon-name-part-type="family">Rutaceae</tp:taxon-name-part></tp:taxon-name> family: <!--PageBreak--><italic><tp:taxon-name><tp:taxon-name-part taxon-name-part-type="genus">Zanthoxylum</tp:taxon-name-part> <tp:taxon-name-part taxon-name-part-type="species">fagara</tp:taxon-name-part></tp:taxon-name></italic> [L.] Sarg, <italic><tp:taxon-name><tp:taxon-name-part taxon-name-part-type="genus">Ptelea</tp:taxon-name-part> <tp:taxon-name-part taxon-name-part-type="species">trifoliata</tp:taxon-name-part></tp:taxon-name></italic> L., <italic><tp:taxon-name><tp:taxon-name-part taxon-name-part-type="genus">Amyris</tp:taxon-name-part> <tp:taxon-name-part taxon-name-part-type="species">texana</tp:taxon-name-part></tp:taxon-name></italic> (Buckley) P. Wilson, and <italic><tp:taxon-name><tp:taxon-name-part taxon-name-part-type="genus">Casimiroa</tp:taxon-name-part> <tp:taxon-name-part taxon-name-part-type="species">greggii</tp:taxon-name-part></tp:taxon-name></italic> (S. Watson) F. Chiang in Texas, or <italic><tp:taxon-name><tp:taxon-name-part taxon-name-part-type="genus">Ruta</tp:taxon-name-part> <tp:taxon-name-part taxon-name-part-type="species">graveolens</tp:taxon-name-part></tp:taxon-name></italic> L. and <italic><tp:taxon-name><tp:taxon-name-part taxon-name-part-type="genus">Citrus</tp:taxon-name-part></tp:taxon-name></italic> spp. in both states, and likely others. For instance, ovipositions were recorded on <italic><tp:taxon-name><tp:taxon-name-part taxon-name-part-type="genus">Geijera</tp:taxon-name-part> <tp:taxon-name-part taxon-name-part-type="species">parviflora</tp:taxon-name-part></tp:taxon-name></italic> Lindl. in Tucson, Pima Co., Arizona and females were observed around these trees in Los Angeles County, CA (Brian Banker, personal observations). Eggs are round, 1.1–1.6 mm in diameter, coated with a substance giving the surface a granular appearance (Fig. <xref ref-type="fig" rid="F11">19b–j</xref>). Color of egg is pale yellow when laid, gradually changing to dull orange-brown. <italic><tp:taxon-name><tp:taxon-name-part taxon-name-part-type="genus">Heraclides</tp:taxon-name-part> <tp:taxon-name-part taxon-name-part-type="species">rumiko</tp:taxon-name-part></tp:taxon-name></italic> eggs are typically smaller than <italic><tp:taxon-name><tp:taxon-name-part taxon-name-part-type="genus">Heraclides</tp:taxon-name-part> <tp:taxon-name-part taxon-name-part-type="species">cresphontes</tp:taxon-name-part></tp:taxon-name></italic> eggs and are finer grained on the surface (Fig. <xref ref-type="fig" rid="F11">19A–C</xref>). Eggs hatch in 7–10 days. Prior to hatching, larval head can be seen through the eggshell.</p><p>Larva eats egg shell upon hatching (Fig. <xref ref-type="fig" rid="F11">19k, l</xref>). 1<sup>st</sup> instar is 3–5 mm in length (Fig. <xref ref-type="fig" rid="F11">19k–x</xref>), covered with prominent setae, head capsule yellow-brown with dark-brown spots and paler caret in the middle, body pattern resembles bird-droppings similarly <!--PageBreak-->to many other <tp:taxon-name><tp:taxon-name-part taxon-name-part-type="family">Papilionidae</tp:taxon-name-part></tp:taxon-name>. Larva bears this pattern through the end of development, but it charges somewhat between instars. 2<sup>nd</sup> instar is 5–11 mm (Fig. <xref ref-type="fig" rid="F12">20a–l</xref>), head from this instar on is uniformly brownish without darker spots. 3<sup>rd</sup> instar is 11–16mm (Fig. <xref ref-type="fig" rid="F12">20k–r</xref>), 4<sup>th</sup> instar is 16–30.0 mm (Fig. <xref ref-type="fig" rid="F13">21a–e</xref>), and 5<sup>th</sup> instar is 30–50 mm (Figs <xref ref-type="fig" rid="F13">21f–n</xref>, <xref ref-type="fig" rid="F14">22a–h</xref>). While the first 4 instars appear shiny, the 5<sup>th</sup> one is matte. Larval growth is <!--PageBreak--><!--PageBreak-->rapid under indoor rearing condition with ambient room temperature, taking only about 9 days to reach ultimate instar. When a late instar larva is startled, it lifts its head and inflates the thorax, revealing the eyespots on meta-thorax (Fig. <xref ref-type="fig" rid="F14">22g</xref>). If disturbed further, it everts red osmeterium from behind the head. Early instar larva tends to use osmeterium right away when disturbed, and osmeterium of the first instar is yellowish. Right before pupation, the color of larva changes little, still resembling bird droppings (Fig. <xref ref-type="fig" rid="F14">22i, j</xref>), but becoming slightly more uniform and paler. Much more drastic prepupal color changes are observed in some other <tp:taxon-name><tp:taxon-name-part taxon-name-part-type="family">Papilionidae</tp:taxon-name-part></tp:taxon-name>, such as <italic><tp:taxon-name><tp:taxon-name-part taxon-name-part-type="genus">Pterourus</tp:taxon-name-part> <tp:taxon-name-part taxon-name-part-type="species">rutulus</tp:taxon-name-part></tp:taxon-name></italic> (Lucas, 1852) and <italic><tp:taxon-name><tp:taxon-name-part taxon-name-part-type="genus">Pterourus</tp:taxon-name-part> <tp:taxon-name-part taxon-name-part-type="species">eurymendon</tp:taxon-name-part></tp:taxon-name></italic> (Lucas, 1852), whose larvae turn from green to brown (<xref ref-type="bibr" rid="B63">Shiraiwa 2009</xref>). Since the larva is searching for suitable pupation sites on brown tree branches rather than green leaves, such color change is adaptive. Ultimate instar <italic><tp:taxon-name><tp:taxon-name-part taxon-name-part-type="genus">Heraclides</tp:taxon-name-part></tp:taxon-name></italic> larvae are already brown and rest on branches and not leaves to begin with. <italic><tp:taxon-name><tp:taxon-name-part taxon-name-part-type="genus">Heraclides</tp:taxon-name-part> <tp:taxon-name-part taxon-name-part-type="species">cresphontes</tp:taxon-name-part></tp:taxon-name></italic> caterpillars (Figs <xref ref-type="fig" rid="F11">19D–I</xref>, <xref ref-type="fig" rid="F12">20A–K</xref>, <xref ref-type="fig" rid="F13">21A–K</xref>, <xref ref-type="fig" rid="F14">22A–K</xref>) are very similar to <italic><tp:taxon-name><tp:taxon-name-part taxon-name-part-type="genus">Heraclides</tp:taxon-name-part> <tp:taxon-name-part taxon-name-part-type="species">rumiko</tp:taxon-name-part></tp:taxon-name></italic>, but most caterpillars are browner, more vividly colored and are less gray and less green, especially in the ultimate instar.</p><p>Pupa, 26–36mm in length (Fig. <xref ref-type="fig" rid="F15">23a–l</xref>), is mottled pale to grayish and dark brown, resembling surface of a tree or branch it is attached to. Some pupae develop greenish-olive spots (Fig. <xref ref-type="fig" rid="F15">23d–f</xref>). The darkness of a pupa is frequently determined by the color of the surface it rests on. E.g., the darkest pupa was formed on a dark branch (Fig. <xref ref-type="fig" rid="F15">23g–i</xref>). The palest one (Fig. <xref ref-type="fig" rid="F15">23j–l</xref>) is attached to a pale-green paper sheet covering the pupation container with the goal to induce a pale pupa. The pupa on a branch with greenish lichens developed the largest amount of green (Fig. <xref ref-type="fig" rid="F15">23d–e</xref>). <italic><tp:taxon-name><tp:taxon-name-part taxon-name-part-type="genus">Heraclides</tp:taxon-name-part> <tp:taxon-name-part taxon-name-part-type="species">cresphontes</tp:taxon-name-part></tp:taxon-name></italic> pupae are very similar, but are typically larger (Fig. <xref ref-type="fig" rid="F15">23D–F</xref>), although poor foodplant condition could result in smaller pupae (Fig. <xref ref-type="fig" rid="F15">23A–C</xref>). Adult either emerges from pupa in 1 to 2 weeks, or pupa goes into diapause for several months. Pupae overwinter. Pupae can be brought out of diapause prematurely with increase of temperature (Brian Banker, unpublished). Due to dark coloration of pupal wing cases, it is difficult to see when the adult is ready to eclose. The best indicator of pupae being near eclosion might be the dark stripe showing through the median on the dorsal side of an abdomen, which are usually paler and most transparent in pupae.</p><p>In south Texas (e.g., near the type locality in Duval County), <italic><tp:taxon-name><tp:taxon-name-part taxon-name-part-type="genus">Heraclides</tp:taxon-name-part> <tp:taxon-name-part taxon-name-part-type="species">rumiko</tp:taxon-name-part></tp:taxon-name></italic> larvae are found on small to medium size Colima shrubs, <italic><tp:taxon-name><tp:taxon-name-part taxon-name-part-type="genus">Zanthoxylum</tp:taxon-name-part> <tp:taxon-name-part taxon-name-part-type="species">fagara</tp:taxon-name-part></tp:taxon-name></italic> [L.] Sarg (Fig. <xref ref-type="fig" rid="F16">24a–d</xref>) throughout ranches and particularly along the roads, which males use as flying corridors. Early instar larvae rest on leaves, ultimate instar caterpillars rest on branches, which they resemble in color. Adults can be found on wing during most of the year except the coldest months. Adults are more common from April to September, when emergences peak every 1.5 months with exact timing dictated by the severity of winter and the amount of rain. In southern California adults fly from late February through mid-November. In San Diego, California, the larvae are often found on citrus trees in gardens and orchards. The adults frequent the cities where many ornamental citrus plants grow, and the number of adults seen increases during August and September. <italic><tp:taxon-name><tp:taxon-name-part taxon-name-part-type="genus">Heraclides</tp:taxon-name-part> <tp:taxon-name-part taxon-name-part-type="species">cresphontes</tp:taxon-name-part></tp:taxon-name></italic> in Texas uses Pepperwood <italic><tp:taxon-name><tp:taxon-name-part taxon-name-part-type="genus">Zanthoxylum</tp:taxon-name-part> <tp:taxon-name-part taxon-name-part-type="species">clava-herculis</tp:taxon-name-part></tp:taxon-name></italic> L. (Fig. <xref ref-type="fig" rid="F16">24A–D</xref>) as the major caterpillar host.</p><fig id="F7" position="float" orientation="portrait"><label>Figure 15.</label><caption><p>COI DNA barcode distances within <italic><tp:taxon-name><tp:taxon-name-part taxon-name-part-type="genus">Papilionini</tp:taxon-name-part></tp:taxon-name></italic> in a form of a BioNJ (Dereeper <italic>et al</italic>. 2008) dendrogram built using fraction of nucleotide differences between sequences as distance. The scale bar corresponding to about 1% difference in sequences is shown above the tree. Sequences obtained in this work are with “NVG-” number (see Supplementary Table <xref ref-type="supplementary-material" rid="S1">1</xref> for data), others are from GenBank (<ext-link xmlns:xlink="http://www.w3.org/1999/xlink" ext-link-type="uri" xlink:href="http://genbank.gov/" xlink:type="simple">http://genbank.gov/</ext-link>) and are labeled by accessions (letters and numbers, no dashes). Specimens with sequences from GenBank were not examined (except where a photograph was available from the BOLD database) and their identification follows original work, locality, and DNA barcode. Due to small number of phylogenetically informative positions, details of the tree topology especially closer to the root are not expected to be accurate (e.g., topology between subgenera of <italic><tp:taxon-name><tp:taxon-name-part taxon-name-part-type="genus">Heraclides</tp:taxon-name-part></tp:taxon-name></italic> remains unresolved and is shown as a quadfurcation) and the dendrogram is provided only to visualize the classification discussed in the text. Bootstrap values above 0.7 are shown by the nodes in gray font; “percent difference | number of differences” between the adjacent sequences in the dendrogram are shown between the branches. E.g., sequences of <italic><tp:taxon-name><tp:taxon-name-part taxon-name-part-type="genus">Heraclides</tp:taxon-name-part> <tp:taxon-name-part taxon-name-part-type="species">rumiko</tp:taxon-name-part></tp:taxon-name></italic> and <italic><tp:taxon-name><tp:taxon-name-part taxon-name-part-type="genus">Heraclides</tp:taxon-name-part> <tp:taxon-name-part taxon-name-part-type="species">homothoas</tp:taxon-name-part></tp:taxon-name></italic> differ by 3.5%, which is 23 base pairs. Differences between species are colored red (to substantiate new name, new status, and new combination) and maroon, and differences between subspecies within species are colored green. Nodes leading to speciation events are marked with red triangles and nodes leading to diversification into subspecies are marked with green triangles. Three Neotropical genera of <tp:taxon-name><tp:taxon-name-part taxon-name-part-type="tribe">Papilionini</tp:taxon-name-part></tp:taxon-name>, five subgenera of <italic><tp:taxon-name><tp:taxon-name-part taxon-name-part-type="genus">Heraclides</tp:taxon-name-part></tp:taxon-name></italic> (one unnamed) and five proposed species groups in the subgenus <italic><tp:taxon-name><tp:taxon-name-part taxon-name-part-type="genus">Heraclides</tp:taxon-name-part></tp:taxon-name></italic> are labeled. New species described in this study is highlighted yellow and taxa with proposed changes in taxonomic status or name combination are highlighted orange. Arrow indicates that <italic><tp:taxon-name><tp:taxon-name-part taxon-name-part-type="genus">Heraclides</tp:taxon-name-part> <tp:taxon-name-part taxon-name-part-type="species">garleppi</tp:taxon-name-part></tp:taxon-name></italic> belongs to subgenus <italic><tp:taxon-name><tp:taxon-name-part taxon-name-part-type="genus">Troilides</tp:taxon-name-part></tp:taxon-name></italic> by morphology, despite its COI barcode being more similar to <italic><tp:taxon-name><tp:taxon-name-part taxon-name-part-type="genus">Priamides</tp:taxon-name-part></tp:taxon-name></italic>.</p></caption><graphic xmlns:xlink="http://www.w3.org/1999/xlink" xlink:href="zookeys-468-085-g007.jpg" position="float" orientation="portrait" xlink:type="simple" id="oo_36237.jpg"/></fig><fig id="F8" position="float" orientation="portrait"><label>Figure 16.</label><caption><p>COI DNA barcode trees. Trees of representative sequences of <tp:taxon-name><tp:taxon-name-part taxon-name-part-type="tribe">Papilionini</tp:taxon-name-part></tp:taxon-name> reconstructed with different methods: <bold>a</bold> Bayesian inference using MrBayes (alignment partitioned by codon position, nst=6, rates=invgamma, ratepr=variable), posterior probabilities are indicated by the nodes <bold>b</bold> Maximum likelihood method RAxML (-m GTRGAMMA), bootstrap values are indicated. Posterior probabilities are shown by the nodes (omitted within species). Names of different species are shown in different colors. Sequences obtained in this work are those with “NVG-” number (see Supplementary Table <xref ref-type="supplementary-material" rid="S1">1</xref> for complete data), others are from GenBank (<ext-link xmlns:xlink="http://www.w3.org/1999/xlink" ext-link-type="uri" xlink:href="http://genbank.gov/" xlink:type="simple">http://genbank.gov/</ext-link>) and are labeled by accessions (letters and numbers, no dashes). Specimens with sequences from GenBank were not examined (except where a photograph was available from the BOLD database) and their identification follows original work, locality, and DNA barcode.</p></caption><graphic xmlns:xlink="http://www.w3.org/1999/xlink" xlink:href="zookeys-468-085-g008.jpg" position="float" orientation="portrait" xlink:type="simple" id="oo_36238.jpg"/></fig><fig id="F9" position="float" orientation="portrait"><label>Figure 17.</label><caption><p>COI DNA-barcodes. Relationships between <italic><tp:taxon-name><tp:taxon-name-part taxon-name-part-type="genus">Heraclides</tp:taxon-name-part></tp:taxon-name></italic> specimens from the cresphontes, thoas and paeon groups in a form of RAxML (<xref ref-type="bibr" rid="B68">Stamatakis 2006</xref>) maximum likelihood tree (-m GTRGAMMA). Tree topology is the same as that of the distance tree (Fig. <xref ref-type="fig" rid="F7">15</xref>). The scale bar corresponding to about 1% difference in sequences is placed above the tree. Species names are shown by tree clades and are colored. Subspecies names are in black after localities. Sequences obtained in this work are labeled by “NVG-” number, those from GenBank (<ext-link xmlns:xlink="http://www.w3.org/1999/xlink" ext-link-type="uri" xlink:href="http://genbank.gov/" xlink:type="simple">http://genbank.gov/</ext-link>) are labeled by accessions (letters and numbers, no dashes). Only selected sequences are shown (different haplotypes or different localities), data for additional NVG- specimens are in Supplementary Table <xref ref-type="supplementary-material" rid="S1">1</xref>. Barcode sequences with invariant positions removed are shown on the right. Positions are numbered according to the barcode sequence of <italic><tp:taxon-name><tp:taxon-name-part taxon-name-part-type="genus">Heraclides</tp:taxon-name-part> <tp:taxon-name-part taxon-name-part-type="species">rumiko</tp:taxon-name-part></tp:taxon-name></italic> holotype (see text) and the numbers are shown above the sequences (e.g., the first position shown is 10 and the last is 655). Most common nucleotide in each position is not highlighted, less common are highlighted in color, giving each group of sequences “barcode”-like appearance different for each species. Location of each position in a codon (first, second, or third base) is shown below the alignment. Specimens with sequences obtained from GenBank were not examined (except where a photograph was available) and their identification follows DNA barcode.</p></caption><graphic xmlns:xlink="http://www.w3.org/1999/xlink" xlink:href="zookeys-468-085-g009.jpg" position="float" orientation="portrait" xlink:type="simple" id="oo_36239.jpg"/></fig><fig id="F10" position="float" orientation="portrait"><label>Figure 18.</label><caption><p>Localities of <italic><tp:taxon-name><tp:taxon-name-part taxon-name-part-type="genus">Heraclides</tp:taxon-name-part> <tp:taxon-name-part taxon-name-part-type="species">cresphontes</tp:taxon-name-part></tp:taxon-name></italic> and <italic><tp:taxon-name><tp:taxon-name-part taxon-name-part-type="genus">Heraclides</tp:taxon-name-part> <tp:taxon-name-part taxon-name-part-type="species">rumiko</tp:taxon-name-part></tp:taxon-name></italic> specimens with available DNA barcode information. Color of circles corresponds to species: <italic><tp:taxon-name><tp:taxon-name-part taxon-name-part-type="genus">Heraclides</tp:taxon-name-part> <tp:taxon-name-part taxon-name-part-type="species">cresphontes</tp:taxon-name-part></tp:taxon-name></italic> - blue (based on 112 DNA COI barcode sequences, 103 obtained in this work); <italic><tp:taxon-name><tp:taxon-name-part taxon-name-part-type="genus">Heraclides</tp:taxon-name-part> <tp:taxon-name-part taxon-name-part-type="species">rumiko</tp:taxon-name-part></tp:taxon-name></italic> - red (based on 183 barcodes, 146 obtained in this work), split red/blue circles mark localities where both <italic><tp:taxon-name><tp:taxon-name-part taxon-name-part-type="genus">Heraclides</tp:taxon-name-part> <tp:taxon-name-part taxon-name-part-type="species">cresphontes</tp:taxon-name-part></tp:taxon-name></italic> and <italic><tp:taxon-name><tp:taxon-name-part taxon-name-part-type="genus">Heraclides</tp:taxon-name-part> <tp:taxon-name-part taxon-name-part-type="species">rumiko</tp:taxon-name-part></tp:taxon-name></italic> were recorded. Type localities for taxa with available names are indicated with a corresponding name followed by “TL”. We treat <tp:taxon-name><tp:taxon-name-part taxon-name-part-type="genus">Papilio</tp:taxon-name-part> <tp:taxon-name-part taxon-name-part-type="species">cresphontes</tp:taxon-name-part> <tp:taxon-name-part taxon-name-part-type="infraspecific-rank">var.</tp:taxon-name-part> <tp:taxon-name-part taxon-name-part-type="variety">maxwelli</tp:taxon-name-part></tp:taxon-name> Franck, 1919 &amp; <italic><tp:taxon-name><tp:taxon-name-part taxon-name-part-type="genus">Papilio</tp:taxon-name-part> <tp:taxon-name-part taxon-name-part-type="species">cresphontes</tp:taxon-name-part> <tp:taxon-name-part taxon-name-part-type="subspecies">pennsylvanicus</tp:taxon-name-part></tp:taxon-name></italic> F. Chermock &amp; R. Chermock, 1945 as junior subjective synonyms of <italic><tp:taxon-name><tp:taxon-name-part taxon-name-part-type="genus">Heraclides</tp:taxon-name-part> <tp:taxon-name-part taxon-name-part-type="species">cresphontes</tp:taxon-name-part></tp:taxon-name></italic>. Countries and states (for USA and Mexico) with records are labeled.</p></caption><graphic xmlns:xlink="http://www.w3.org/1999/xlink" xlink:href="zookeys-468-085-g010.jpg" position="float" orientation="portrait" xlink:type="simple" id="oo_36240.jpg"/></fig><fig id="F11" position="float" orientation="portrait"><label>Figure 19.</label><caption><p>Life history: eggs and 1<sup>st</sup> instar caterpillars. <bold>a–x</bold> <italic><tp:taxon-name><tp:taxon-name-part taxon-name-part-type="genus">Heraclides</tp:taxon-name-part> <tp:taxon-name-part taxon-name-part-type="species">rumiko</tp:taxon-name-part></tp:taxon-name></italic> types, USA: TX: Duval Co., Benavides <bold>A–I</bold> <italic><tp:taxon-name><tp:taxon-name-part taxon-name-part-type="genus">Heraclides</tp:taxon-name-part> <tp:taxon-name-part taxon-name-part-type="species">cresphontes</tp:taxon-name-part></tp:taxon-name></italic>, USA: TX: Denton Co., Grapevine Lake, Murrell Park <bold>a–j</bold>, <bold>A–C</bold> ova; <bold>k–x</bold>, <bold>D–I</bold> 1<sup>st</sup> instar caterpillars; 1 mm scale shown on panels <bold>d</bold>, <bold>p</bold> and <bold>H</bold> refers to all images except <bold>a</bold>, which shows a typical position for an egg on a fresh leaf. In Figs <xref ref-type="fig" rid="F11">19</xref>–<xref ref-type="fig" rid="F15">23</xref>, dorsal, dorsolateral, and lateral views are shown for most individuals, supplemented with anterior and posterior views for some caterpillars. Sexes and voucher numbers (where available) and dates: <bold>a</bold>, <bold>e</bold>–<bold>g</bold> paratype ♀ NVG-2564, 19-Apr-2014 <bold>b–d</bold> holotype ♂ NVG-2565, 19-Apr-2014; <bold>h</bold>–<bold>l</bold> paratype ♀ NVG-2563, 19-Apr-2014 (<bold>h–j</bold>), ♀ NVG-2563, 20-Apr-2014 (<bold>k–l</bold>) <bold>m–n</bold> paratype ♂ NVG-2559, 19-Apr-2014 <bold>o–r</bold> paratype ♀ NVG-2564, 22-Apr-2014 <bold>s–u</bold> paratype ♂ NVG-2559, 20-Apr-2014 <bold>v</bold> holotype ♂ NVG-2565, 25-Apr-2014 <bold>w–x</bold> paratype ♂ NVG-2559, 22-Apr-2014 <bold>A–I</bold> ♂ NVG-2760,16-Jun-2014 (<bold>A–C</bold>), 19-Jun-2014 (<bold>D–F</bold>), 21-Jun-2014 (<bold>G–I</bold>).</p></caption><graphic xmlns:xlink="http://www.w3.org/1999/xlink" xlink:href="zookeys-468-085-g011.jpg" position="float" orientation="portrait" xlink:type="simple" id="oo_36241.jpg"/></fig><fig id="F12" position="float" orientation="portrait"><label>Figure 20.</label><caption><p>Life history: 2<sup>nd</sup> and 3<sup>rd</sup> instar caterpillars. <bold>a–r</bold> <italic><tp:taxon-name><tp:taxon-name-part taxon-name-part-type="genus">Heraclides</tp:taxon-name-part> <tp:taxon-name-part taxon-name-part-type="species">rumiko</tp:taxon-name-part></tp:taxon-name></italic>, USA: TX: Duval Co., Benavides <bold>A–K</bold> <italic><tp:taxon-name><tp:taxon-name-part taxon-name-part-type="genus">Heraclides</tp:taxon-name-part> <tp:taxon-name-part taxon-name-part-type="species">cresphontes</tp:taxon-name-part></tp:taxon-name></italic>, USA: TX: Denton Co., Grapevine Lake, Murrell Park <bold>a–k</bold>, <bold>A–E</bold> 2<sup>nd</sup> and <bold>k–r</bold>, <bold>F–K</bold> 3<sup>rd</sup> instar caterpillars; 0.5 cm scale shown on panels <bold>m</bold> and <bold>K</bold> refers to all images. Sexes and voucher numbers (where available) and dates: <bold>a–c</bold> paratype ♀ NVG-2564, 25-Apr-2014 <bold>d–f</bold> paratype ♀ NVG-2563, 25-Apr-2014 <bold>g–i</bold> larva #7 (died), 29-Apr-2014 <bold>j–k</bold> paratype ♂ NVG-2559, 25-Apr-2014 <bold>l–o</bold> paratype ♂ NVG-2559, 27-Apr-2014 <bold>p–r</bold> paratype ♀ NVG-2564, 29-Apr-2014 <bold>A–B</bold>, <bold>F–K</bold> ♂ NVG-2760, 22-Jun-2014 (<bold>A–B</bold>), 24-Jun-2014 (<bold>F–H</bold>), 26-Jun-2014 (<bold>I–K</bold>) <bold>C–E</bold> ♀ NVG-2741, 16-Jun-2014.</p></caption><graphic xmlns:xlink="http://www.w3.org/1999/xlink" xlink:href="zookeys-468-085-g012.jpg" position="float" orientation="portrait" xlink:type="simple" id="oo_36242.jpg"/></fig><fig id="F13" position="float" orientation="portrait"><label>Figure 21.</label><caption><p>Life history: 4<sup>th</sup> and 5<sup>th</sup> instar caterpillars. <bold>a–n</bold> <italic><tp:taxon-name><tp:taxon-name-part taxon-name-part-type="genus">Heraclides</tp:taxon-name-part> <tp:taxon-name-part taxon-name-part-type="species">rumiko</tp:taxon-name-part></tp:taxon-name></italic>, USA: TX: Duval Co., Benavides <bold>A–K</bold> <italic><tp:taxon-name><tp:taxon-name-part taxon-name-part-type="genus">Heraclides</tp:taxon-name-part> <tp:taxon-name-part taxon-name-part-type="species">cresphontes</tp:taxon-name-part></tp:taxon-name></italic>, USA: TX: Denton Co., Grapevine Lake, Murrell Park <bold>a–e</bold>, <bold>A–F</bold> 4<sup>th</sup> and <bold>f–n</bold>, <bold>G–K</bold> 5<sup>th</sup> instar caterpillars; 1 cm scale shown on panels <bold>c</bold> and <bold>I</bold> refers to all images. Sexes and voucher numbers (where available) and dates: <bold>a–b</bold>, <bold>f–n</bold> is the same individual (larva #2, died, shown in Fig. <xref ref-type="fig" rid="F14">22a–c</xref>), 24-Apr-2014 (<bold>a–b</bold>), 29-Apr-2014 (<bold>f–j</bold>), 29-Apr-2014 (<bold>k–n</bold>) <bold>c–e</bold> larva #1 (died), 24-Apr-2014 <bold>A–C</bold> ♂ NVG-2740, 16-Jun-2014 <bold>D–F</bold> ♀ NVG-2741, 21-Jun-2014 <bold>G–K</bold> ♀ NVG-2741, 26-Jun-2014.</p></caption><graphic xmlns:xlink="http://www.w3.org/1999/xlink" xlink:href="zookeys-468-085-g013.jpg" position="float" orientation="portrait" xlink:type="simple" id="oo_36243.jpg"/></fig><fig id="F14" position="float" orientation="portrait"><label>Figure 22.</label><caption><p>Life history: 5<sup>th</sup> instar caterpillars and prepupae. <bold>a–j</bold> <italic><tp:taxon-name><tp:taxon-name-part taxon-name-part-type="genus">Heraclides</tp:taxon-name-part> <tp:taxon-name-part taxon-name-part-type="species">rumiko</tp:taxon-name-part></tp:taxon-name></italic>, USA: TX: Duval Co., Benavides <bold>A–K</bold> <italic><tp:taxon-name><tp:taxon-name-part taxon-name-part-type="genus">Heraclides</tp:taxon-name-part> <tp:taxon-name-part taxon-name-part-type="species">cresphontes</tp:taxon-name-part></tp:taxon-name></italic>, USA: TX: Denton Co., Grapevine Lake, Murrell Park <bold>a–h</bold>, <bold>A–J</bold> 5<sup>th</sup> instar caterpillars and <bold>i–j</bold>, <bold>K</bold> prepupae; 1 cm scale shown on panels <bold>a</bold> and <bold>K</bold> refers to all images. Sexes and voucher numbers (where available) and dates: <bold>a–c</bold> larva #2, died (shown in Fig. <xref ref-type="fig" rid="F13">21a–b, f–n</xref>), 1-May-2013 <bold>d–h</bold> paratype ♀ NVG-2564, 11-May-2014 (adult Figs <xref ref-type="fig" rid="F2">9</xref>, <xref ref-type="fig" rid="F2">10</xref>) <bold>i–j</bold> paratype ♂ NVG-2559, 11-May-2014 <bold>A–E</bold> 26-Jun-2014 <bold>F–K</bold> ♂ NVG-2740, 21-Jun-2014 (<bold>F–J</bold>) &amp; 23-Jun-2014 (<bold>K</bold>).</p></caption><graphic xmlns:xlink="http://www.w3.org/1999/xlink" xlink:href="zookeys-468-085-g014.jpg" position="float" orientation="portrait" xlink:type="simple" id="oo_36244.jpg"/></fig><fig id="F15" position="float" orientation="portrait"><label>Figure 23.</label><caption><p>Life history: pupae. <bold>a–l</bold> <italic><tp:taxon-name><tp:taxon-name-part taxon-name-part-type="genus">Heraclides</tp:taxon-name-part> <tp:taxon-name-part taxon-name-part-type="species">rumiko</tp:taxon-name-part></tp:taxon-name></italic> types, USA: TX: Duval Co., Benavides <bold>A–F</bold> <italic><tp:taxon-name><tp:taxon-name-part taxon-name-part-type="genus">Heraclides</tp:taxon-name-part> <tp:taxon-name-part taxon-name-part-type="species">cresphontes</tp:taxon-name-part></tp:taxon-name></italic>, USA: TX: Denton Co., Grapevine Lake, Murrell Park; 1 cm scale shown on panels <bold>b</bold> and <bold>l</bold> refers to all images. Sexes and voucher numbers (where available) and dates: <bold>a–c</bold> holotype ♂ NVG-2565, 17-May-2014 <bold>d–f</bold> paratype ♂ NVG-2559, 17-May-2014 <bold>g–i</bold> paratype ♀ NVG-2563, 17-May-2014 <bold>j–l</bold> paratype ♀ NVG-2564, 17-May-2014 (adult Figs <xref ref-type="fig" rid="F2">9</xref>, <xref ref-type="fig" rid="F2">10</xref>) <bold>A–F</bold> 28-Sep-2014 <bold>D–F</bold> ♂ NVG-2740, 26-Jun-2014.</p></caption><graphic xmlns:xlink="http://www.w3.org/1999/xlink" xlink:href="zookeys-468-085-g015.jpg" position="float" orientation="portrait" xlink:type="simple" id="oo_36245.jpg"/></fig><fig id="F16" position="float" orientation="portrait"><label>Figure 24.</label><caption><p>Foodplants most commonly used by <italic><tp:taxon-name><tp:taxon-name-part taxon-name-part-type="genus">Heraclides</tp:taxon-name-part></tp:taxon-name></italic> caterpillars. <bold>a–c</bold> <italic><tp:taxon-name><tp:taxon-name-part taxon-name-part-type="genus">Zanthoxylum</tp:taxon-name-part> <tp:taxon-name-part taxon-name-part-type="species">fagara</tp:taxon-name-part></tp:taxon-name></italic> [L.] Sarg (Colima, Lime Prickly-ash), USA: TX: Duval Co., Benavides, 19-Apr-2014, used by <italic><tp:taxon-name><tp:taxon-name-part taxon-name-part-type="genus">Heraclides</tp:taxon-name-part> <tp:taxon-name-part taxon-name-part-type="species">rumiko</tp:taxon-name-part></tp:taxon-name></italic> <bold>A–C</bold> <italic><tp:taxon-name><tp:taxon-name-part taxon-name-part-type="genus">Zanthoxylum</tp:taxon-name-part> <tp:taxon-name-part taxon-name-part-type="species">clava-herculis</tp:taxon-name-part></tp:taxon-name></italic> L. (Hercules’s club, Pepperwood), USA: TX: Denton Co., Grapevine Lake, Murrell Park, 26-Apr-2014, used by <italic><tp:taxon-name><tp:taxon-name-part taxon-name-part-type="genus">Heraclides</tp:taxon-name-part> <tp:taxon-name-part taxon-name-part-type="species">cresphontes</tp:taxon-name-part></tp:taxon-name></italic>.</p></caption><graphic xmlns:xlink="http://www.w3.org/1999/xlink" xlink:href="zookeys-468-085-g016.jpg" position="float" orientation="portrait" xlink:type="simple" id="oo_36246.jpg"/></fig><fig id="F17" position="float" orientation="portrait"><label>Figure 25.</label><caption><p>Speculations about origins of the <italic><tp:taxon-name><tp:taxon-name-part taxon-name-part-type="genus">Heraclides</tp:taxon-name-part> <tp:taxon-name-part taxon-name-part-type="species">cresphontes</tp:taxon-name-part></tp:taxon-name></italic> group species. Left panel: Ancestor of <italic><tp:taxon-name><tp:taxon-name-part taxon-name-part-type="genus">Heraclides</tp:taxon-name-part> <tp:taxon-name-part taxon-name-part-type="species">cresphontes</tp:taxon-name-part></tp:taxon-name></italic> might have originated in eastern North America (red area), speciating from a more southern <italic><tp:taxon-name><tp:taxon-name-part taxon-name-part-type="genus">Heraclides</tp:taxon-name-part> <tp:taxon-name-part taxon-name-part-type="species">thoas</tp:taxon-name-part></tp:taxon-name></italic>. During Pleistocene, glaciation and cooler climate (blue arrows) forced <italic><tp:taxon-name><tp:taxon-name-part taxon-name-part-type="genus">Heraclides</tp:taxon-name-part> <tp:taxon-name-part taxon-name-part-type="species">cresphontes</tp:taxon-name-part></tp:taxon-name></italic> ancestor south through two possible paths: to Mexico and to Florida-Caribbean islands (red arrows). Resulting populations got isolated and differentiated into four species. Right panel: With retreat of glaciation (blue arrows), eastern <italic><tp:taxon-name><tp:taxon-name-part taxon-name-part-type="genus">Heraclides</tp:taxon-name-part> <tp:taxon-name-part taxon-name-part-type="species">cresphontes</tp:taxon-name-part></tp:taxon-name></italic> moved back to eastern North America; southwestern <italic><tp:taxon-name><tp:taxon-name-part taxon-name-part-type="genus">Heraclides</tp:taxon-name-part> <tp:taxon-name-part taxon-name-part-type="species">rumiko</tp:taxon-name-part></tp:taxon-name></italic> moved north through west and east Mexico; <italic><tp:taxon-name><tp:taxon-name-part taxon-name-part-type="genus">Heraclides</tp:taxon-name-part> <tp:taxon-name-part taxon-name-part-type="species">melonius</tp:taxon-name-part></tp:taxon-name></italic> got trapped and speciated further in Jamaica. <italic><tp:taxon-name><tp:taxon-name-part taxon-name-part-type="genus">Heraclides</tp:taxon-name-part> <tp:taxon-name-part taxon-name-part-type="species">homothoas</tp:taxon-name-part></tp:taxon-name></italic> probably evolved in northern South America arriving from the Caribbean islands through Trinidad and moved north to Costa Rica thus overlapping with <italic><tp:taxon-name><tp:taxon-name-part taxon-name-part-type="genus">Heraclides</tp:taxon-name-part> <tp:taxon-name-part taxon-name-part-type="species">rumiko</tp:taxon-name-part></tp:taxon-name></italic> in distribution.</p></caption><graphic xmlns:xlink="http://www.w3.org/1999/xlink" xlink:href="zookeys-468-085-g017.jpg" position="float" orientation="portrait" xlink:type="simple" id="oo_36247.jpg"/></fig><!--PageBreak--></tp:treatment-sec><tp:treatment-sec><!--Section generated to contain objects referenced in tp:taxon-treatment.--><supplementary-material xmlns:xlink="http://www.w3.org/1999/xlink" id="S1" position="float" orientation="portrait" xlink:type="simple"><label>Supplementary material 1</label><caption><p>Supplementary Table 1</p></caption><p>Data type: specimen data.</p><p>Explanation note: Data for specimens with DNA sequences determined in this study.</p><media xlink:href="zookeys-468-085-s001.xlsx" mimetype="xlsx file" mime-subtype="xlsx" position="float" orientation="portrait" xlink:type="simple" id="oo_36248.xlsx"/><permissions><license xlink:type="simple"><license-p>This dataset is made available under the Open Database License (<ext-link ext-link-type="uri" xlink:href="http://opendatacommons.org/licenses/odbl/1.0/" xlink:type="simple">http://opendatacommons.org/licenses/odbl/1.0/</ext-link>). The Open Database License (ODbL) is a license agreement intended to allow users to freely share, modify, and use this Dataset while maintaining this same freedom for others, provided that the original source and author(s) are credited.</license-p></license></permissions><attrib specific-use="authors">Kojiro Shiraiwa, Qian Cong, Nick V. Grishin</attrib></supplementary-material></tp:treatment-sec><ref-list><ref id="B68"><mixed-citation xmlns:xlink="http://www.w3.org/1999/xlink" xlink:type="simple"><person-group><name name-style="western"><surname>Stamatakis</surname><given-names>A</given-names></name></person-group> (<year>2006</year>) <article-title>RAxML-VI-HPC: maximum likelihood-based phylogenetic analyses with thousands of taxa and mixed models.</article-title><source>Bioinformatics</source><volume>22</volume>(<issue>21</issue>): <fpage>2688</fpage>–<lpage>2590</lpage>. doi: <ext-link ext-link-type="doi" xlink:href="10.1093/bioinformatics/btl446" xlink:type="simple">10.1093/bioinformatics/btl446</ext-link></mixed-citation></ref><ref id="B51"><mixed-citation xmlns:xlink="http://www.w3.org/1999/xlink" xlink:type="simple"><person-group><name name-style="western"><surname>Molina</surname><given-names>A</given-names></name><name name-style="western"><surname>León</surname><given-names>JL</given-names></name></person-group> (<year>2006</year>) <article-title>Movilidad y Especialización Ecológica Como Variables que Afectan la Abundancia y Distribución de Lepidópteros Papilionidos en El Sumidero, Chiapas, México.</article-title><source>Acta Zoológica Mexicana (NS)</source><volume>22</volume>(<issue>3</issue>): <fpage>29</fpage>–<lpage>52</lpage>.</mixed-citation></ref><ref id="B70"><mixed-citation xmlns:xlink="http://www.w3.org/1999/xlink" xlink:type="simple"><person-group><name name-style="western"><surname>Tyler</surname><given-names>HA</given-names></name><name name-style="western"><surname>Brown</surname><given-names>Jr KS</given-names></name><name name-style="western"><surname>Wilson</surname><given-names>KH</given-names></name></person-group> (<year>1994</year>) <source>Swallowtail butterflies of Americas / a study in biological dynamics, ecological diversity, biosystematics and conservation.</source><publisher-name>Scientific Publishers</publisher-name>, <publisher-loc>Inc., Gainesville</publisher-loc>, <size units="page">376 pp</size>.</mixed-citation></ref><ref id="B20"><mixed-citation xmlns:xlink="http://www.w3.org/1999/xlink" xlink:type="simple"><person-group><name name-style="western"><surname>Emmel</surname><given-names>TC</given-names></name><name name-style="western"><surname>Emmel</surname><given-names>JF</given-names></name></person-group> (<year>1973</year>) <source>The Butterflies of Southern California.</source><publisher-name>Natural History Museum of Los Angeles County</publisher-name>, <publisher-loc>Los Angeles</publisher-loc>, <size units="page">148 pp</size>.</mixed-citation></ref><ref id="B22"><mixed-citation xmlns:xlink="http://www.w3.org/1999/xlink" xlink:type="simple"><person-group><name name-style="western"><surname>Erickson</surname><given-names>RA</given-names></name><name name-style="western"><surname>Iliff</surname><given-names>MJ</given-names></name></person-group> (<year>2004</year>) <article-title>Occurrence of the Giant Swallowtail (<italic><tp:taxon-name><tp:taxon-name-part taxon-name-part-type="genus">Papilio</tp:taxon-name-part> <tp:taxon-name-part taxon-name-part-type="species">cresphontes</tp:taxon-name-part></tp:taxon-name></italic>) in Northern Baja California.</article-title><source>The Southwestern Naturalist</source><volume>49</volume>(<issue>4</issue>): <fpage>506</fpage>–<lpage>538</lpage>. doi: <ext-link ext-link-type="doi" xlink:href="10.1894/0038-4909(2004)049&lt;0506:OOTGSP&gt;2.0.CO;2" xlink:type="simple">10.1894/0038-4909(2004)049&lt;0506:OOTGSP&gt;2.0.CO;2</ext-link></mixed-citation></ref><ref id="B43"><mixed-citation xmlns:xlink="http://www.w3.org/1999/xlink" xlink:type="simple"><person-group><name name-style="western"><surname>Laszlo</surname><given-names>P</given-names></name></person-group> (<year>2007</year>) <source>Citrus: a history.</source><publisher-name>The University of Chicago Press</publisher-name>, <publisher-loc>Chicago</publisher-loc>, <size units="page">262 pp</size>.</mixed-citation></ref><ref id="B63"><mixed-citation xmlns:xlink="http://www.w3.org/1999/xlink" xlink:type="simple"><person-group><name name-style="western"><surname>Shiraiwa</surname><given-names>K</given-names></name></person-group> (<year>2009</year>) <source>The Butterflies of San Diego County.</source><publisher-name>Self-published</publisher-name>, <publisher-loc>San Diego</publisher-loc>, <size units="page">74 pp</size>.</mixed-citation></ref></ref-list></tp:taxon-treatment>
