# Supplementary material for: A new Heraclides swallowtail (Lepidoptera, Papilionidae) from North America is recognized by the pattern on its neck
Source: Zookeys. 2014 Dec 23;(468):85–135. doi: 10.3897/zookeys.468.8565 (PMC4296521; doi:10.3897/zookeys.468.8565)
Supplement: Supplementary material 1 — Supplementary Table 1 [file zookeys-468-085-s001.xlsx]

## Sheet: Specimen data
Voucher	GenBank	Genitalia No.	Taxon name	Sex	Type status	Locality	Date	Collector	Collection	Collection No.	Comments
NVG-2565	KP173713		Heraclides rumiko	M	Holotype	USA: Texas, Duval Co., Benavides, CR306, 1.8 mi W of SH339, 27.6075 −98.4415	2014-05-30	N. V. Grishin	USNM		ex ovum
NVG-2559	KP173714		Heraclides rumiko	M	Paratype	USA: Texas, Duval Co., Benavides, CR306, 1.8 mi W of SH339, 27.6075 −98.4415	2014-05-26	N. V. Grishin			ex ovum
NVG-2563	KP173715		Heraclides rumiko	F	Paratype	USA: Texas, Duval Co., Benavides, CR306, 1.8 mi W of SH339, 27.6075 −98.4415	2014-05-27	N. V. Grishin			ex ovum
NVG-2564	KP173716		Heraclides rumiko	F	Paratype	USA: Texas, Duval Co., Benavides, CR306, 1.8 mi W of SH339, 27.6075 −98.4415	2014-05-29	N. V. Grishin			ex ovum
NVG-2335	KP173717		Heraclides rumiko	F	Paratype	USA: Texas, Duval Co., along SH339, 1-5 mi SW Benavides	2014-03-30	N. V. Grishin
NVG-2336	KP173718		Heraclides rumiko	M	Paratype	USA: Texas, Duval Co., along SH339, 1-5 mi SW Benavides	2014-03-30	N. V. Grishin
NVG-2337	KP173719		Heraclides rumiko	M	Paratype	USA: Texas, Duval Co., along SH339, 1-5 mi SW Benavides	2014-03-30	N. V. Grishin
NVG-2338	KP173720		Heraclides rumiko	M	Paratype	USA: Texas, Duval Co., along SH339, 1-5 mi SW Benavides	2014-03-30	N. V. Grishin
NVG-2339	KP173721		Heraclides rumiko	M	Paratype	USA: Texas, Duval Co., along SH339, 1-5 mi SW Benavides	2014-03-30	N. V. Grishin
NVG-2425	KP173722		Heraclides rumiko	M	Paratype	USA: Texas, Duval Co., along SH339, 1-5 mi SW Benavides	2014-04-19	N. V. Grishin & Q. Cong
NVG-2426	KP173723		Heraclides rumiko	M	Paratype	USA: Texas, Duval Co., along SH339, 1-5 mi SW Benavides	2014-04-19	N. V. Grishin & Q. Cong
NVG-2427	KP173724		Heraclides rumiko	M	Paratype	USA: Texas, Duval Co., along SH339, 1-5 mi SW Benavides	2014-04-19	N. V. Grishin & Q. Cong
NVG-2428	KP173725		Heraclides rumiko	M	Paratype	USA: Texas, Duval Co., along SH339, 1-5 mi SW Benavides	2014-04-19	N. V. Grishin & Q. Cong
NVG-2429	KP173726		Heraclides rumiko	M	Paratype	USA: Texas, Duval Co., along SH339, 1-5 mi SW Benavides	2014-04-19	N. V. Grishin & Q. Cong
NVG-2430	KP173727		Heraclides rumiko	M	Paratype	USA: Texas, Duval Co., along SH339, 1-5 mi SW Benavides	2014-04-19	N. V. Grishin & Q. Cong
NVG-2431	KP173728		Heraclides rumiko	M	Paratype	USA: Texas, Duval Co., along SH339, 1-5 mi SW Benavides	2014-04-19	N. V. Grishin & Q. Cong
NVG-2432	KP173729		Heraclides rumiko	M	Paratype	USA: Texas, Duval Co., along SH339, 1-5 mi SW Benavides	2014-04-19	N. V. Grishin & Q. Cong
NVG-2433	KP173730		Heraclides rumiko	M	Paratype	USA: Texas, Duval Co., along SH339, 1-5 mi SW Benavides	2014-04-19	N. V. Grishin & Q. Cong
NVG-2434	KP173731		Heraclides rumiko	M	Paratype	USA: Texas, Duval Co., along SH339, 1-5 mi SW Benavides	2014-04-19	N. V. Grishin & Q. Cong
NVG-2435	KP173732		Heraclides rumiko	M	Paratype	USA: Texas, Duval Co., along SH339, 1-5 mi SW Benavides	2014-04-19	N. V. Grishin & Q. Cong
NVG-2436	KP173733		Heraclides rumiko	M	Paratype	USA: Texas, Duval Co., along SH339, 1-5 mi SW Benavides	2014-04-19	N. V. Grishin & Q. Cong
NVG-2437	KP173734		Heraclides rumiko	M	Paratype	USA: Texas, Duval Co., along SH339, 1-5 mi SW Benavides	2014-04-19	N. V. Grishin & Q. Cong
NVG-2438	KP173735		Heraclides rumiko	M	Paratype	USA: Texas, Duval Co., along SH339, 1-5 mi SW Benavides	2014-04-19	N. V. Grishin & Q. Cong
NVG-2439	KP173736		Heraclides rumiko	M	Paratype	USA: Texas, Duval Co., along SH339, 1-5 mi SW Benavides	2014-04-19	N. V. Grishin & Q. Cong
NVG-2440	KP173737		Heraclides rumiko	M	Paratype	USA: Texas, Duval Co., along SH339, 1-5 mi SW Benavides	2014-04-19	N. V. Grishin & Q. Cong
NVG-2441	KP173738		Heraclides rumiko	M	Paratype	USA: Texas, Duval Co., along SH339, 1-5 mi SW Benavides	2014-04-19	N. V. Grishin & Q. Cong
NVG-2442	KP173739		Heraclides rumiko	M	Paratype	USA: Texas, Duval Co., along SH339, 1-5 mi SW Benavides	2014-04-19	N. V. Grishin & Q. Cong
NVG-2443	KP173740		Heraclides rumiko	M	Paratype	USA: Texas, Duval Co., along SH339, 1-5 mi SW Benavides	2014-04-19	N. V. Grishin & Q. Cong
NVG-2444	KP173741		Heraclides rumiko	M	Paratype	USA: Texas, Duval Co., along SH339, 1-5 mi SW Benavides	2014-04-19	N. V. Grishin & Q. Cong
NVG-2445	KP173742		Heraclides rumiko	M	Paratype	USA: Texas, Duval Co., along SH339, 1-5 mi SW Benavides	2014-04-19	N. V. Grishin & Q. Cong
NVG-2446	KP173743		Heraclides rumiko	M	Paratype	USA: Texas, Duval Co., along SH339, 1-5 mi SW Benavides	2014-04-19	N. V. Grishin & Q. Cong
NVG-2447	KP173744		Heraclides rumiko	M	Paratype	USA: Texas, Duval Co., along SH339, 1-5 mi SW Benavides	2014-04-19	N. V. Grishin & Q. Cong
NVG-2448	KP173745		Heraclides rumiko	M	Paratype	USA: Texas, Duval Co., along SH339, 1-5 mi SW Benavides	2014-04-19	N. V. Grishin & Q. Cong
NVG-2449	KP173746		Heraclides rumiko	F	Paratype	USA: Texas, Duval Co., along SH339, 1-5 mi SW Benavides	2014-04-19	N. V. Grishin & Q. Cong
NVG-2450	KP173747		Heraclides rumiko	F	Paratype	USA: Texas, Duval Co., along SH339, 1-5 mi SW Benavides	2014-04-19	N. V. Grishin & Q. Cong
NVG-2451	KP173748		Heraclides rumiko	F	Paratype	USA: Texas, Duval Co., along SH339, 1-5 mi SW Benavides	2014-04-19	N. V. Grishin & Q. Cong
NVG-2452	KP173749		Heraclides rumiko	F	Paratype	USA: Texas, Duval Co., along SH339, 1-5 mi SW Benavides	2014-04-19	N. V. Grishin & Q. Cong
NVG-2453	KP173750		Heraclides rumiko	F	Paratype	USA: Texas, Duval Co., along SH339, 1-5 mi SW Benavides	2014-04-19	N. V. Grishin & Q. Cong
NVG-0038	KP173751		Heraclides rumiko	M	Paratype	USA: Texas, Duval Co., SH359, 7.6 mi NE Benavides	2003-11-16	N. V. Grishin			ex larva
NVG-2097	KP173752		Heraclides rumiko	F	Paratype	USA: Texas, Duval Co., SH359, 7.6 mi NE Benavides	2003-11-16	N. V. Grishin			ex larva
NVG-2095	KP173753		Heraclides rumiko	M	Paratype	USA: Texas, Duval Co., SH359, 7.6 mi NE Benavides	2003-11-25	N. V. Grishin			ex larva
NVG-2098	KP173754		Heraclides rumiko	M	Paratype	USA: Texas, Duval Co., SH359, 7.6 mi NE Benavides	2004-06-03	N. V. Grishin			ex larva
NVG-2099	KP173755		Heraclides rumiko	M	Paratype	USA: Texas, Duval Co., SH359, 7.6 mi NE Benavides	2004-06-03	N. V. Grishin			ex larva
NVG-2102	KP173756		Heraclides rumiko	M	Paratype	USA: Texas, Cameron Co., E of Brownsville, Palmetto Hill Rd.	1996-11-11	N. V. Grishin
NVG-2100	KP173757		Heraclides rumiko	F	Paratype	USA: Texas, Cameron Co., E of Brownsville, Palmetto Hill Rd.	2007-12-05	N. V. Grishin
NVG-2195	KP173758	NVG140320-36	Heraclides rumiko	F	Paratype	USA: Texas, Cameron Co., World Wildlife Managment Area nr. Santa Maria	1971-11-14	R. O. Kendall & C. A. Kendall	TAMU
NVG-2238	KP173759	NVG140320-79	Heraclides rumiko	F	Paratype	USA: Texas, Cameron Co., Las Palomas WMA, Tucker Unit	2001-10-24	June & Floyd Preston	TAMU
NVG-2223	KP173760	NVG140320-64	Heraclides rumiko	M	Paratype	USA: Texas, Cameron Co., Brownsville	1981-04-01	C. Bordelon	TAMU
NVG-2164	KP173761	NVG140320-05	Heraclides rumiko	M	Paratype	USA: Texas, Hidalgo Co., Mission, 10th St. at irrigation ditch	1972-09-02	W. W. McGuire	TAMU
NVG-2165	KP173762	NVG140320-06	Heraclides rumiko	M	Paratype	USA: Texas, Hidalgo Co., Mission, 10th St. at irrigation ditch	1972-09-08	R. O. Kendall & C. A. Kendall	TAMU
NVG-2166	KP173763	NVG140320-07	Heraclides rumiko	F	Paratype	USA: Texas, Hidalgo Co., Mission, 10th St. at irrigation ditch	1972-09-08	R. O. Kendall & C. A. Kendall	TAMU
NVG-2168	KP173764	NVG140320-09	Heraclides rumiko	M	Paratype	USA: Texas, Hidalgo Co., McAllen	1973-10-09	W. W. McGuire	TAMU
NVG-2167	KP173765	NVG140320-08	Heraclides rumiko	M	Paratype	USA: Texas, Hidalgo Co., McAllen, Valencia Motel	1972-10-21	R. O. Kendall & C. A. Kendall	TAMU		ex larva, larval foodplant Ptelea trifoliata
NVG-2163	KP173766	NVG140320-04	Heraclides rumiko	F	Paratype	USA: Texas, Hidalgo Co., Santa Ana National Wildlife Refuge, near Alamo	1968-10-13	R. O. Kendall & C. A. Kendall	TAMU
NVG-2173	KP173767	NVG140320-14	Heraclides rumiko	M	Paratype	USA: Texas, San Patricio Co., US Hwy 77 ca. 7 mi NNE of Sinton, Welder Wildlife Foundation	1968-08-10	R. O. Kendall & C. A. Kendall	TAMU
NVG-2302	KP173768	NVG140403-30	Heraclides rumiko	F	Paratype	USA: Texas, San Patricio Co., 12.5 km NE Sinton @ Hwy 77, Welder Wildlife Foundation, 28.113, -97.418	1-3-Jul-2002	J. C. Abbott & Field Entomology Class	TMMC	#1033
NVG-2171	KP173769	NVG140320-12	Heraclides rumiko	M	Paratype	USA: Texas, Refugio Co., US Hwy 77 Mission River SW of Refugio	1963-11-17	R. O. Kendall & C. A. Kendall	TAMU		ex larva, larval foodplant Zanthoxylum fagara
NVG-2243	KP173770	NVG140320-84	Heraclides rumiko	M	Paratype	USA: Texas, Brazos Co., College Station, Riley Estate, 30.58849, -96.25366	14-15-May-2011	M. L. Riley
NVG-2298	KP173771	NVG140403-26	Heraclides rumiko	M	Paratype	USA: Texas, La Salle Co., 10.1 mi NW Artesia Wells, Chaparral Wildlife Management Area	11-15-Jun-2001	J. C. Abbott & Field Entomology Class	TMMC	#775
NVG-2169	KP173772	NVG140320-10	Heraclides rumiko	M	Paratype	USA: Texas, Kinney Co., 7 mi along railroad W of Spofford	1966-10-08	R. O. Kendall & C. A. Kendall	TAMU
NVG-2176	KP173773	NVG140320-17	Heraclides rumiko	M	Paratype	USA: Texas, Val Verde Co., Old US90 at Devils River W of Del Rio	1968-09-16	R. O. Kendall & C. A. Kendall	TAMU		ex larva, larval foodplant Ptelea trifoliata
NVG-2175	KP173774	NVG140320-16	Heraclides rumiko	F	Paratype	USA: Texas, Val Verde Co., Old US90 at Devils River W of Del Rio	1968-06-08	R. O. Kendall & C. A. Kendall	TAMU		ex larva, larval foodplant Ptelea trifoliata
NVG-2289	KP173775	NVG140403-17	Heraclides rumiko	M	Paratype	USA: Texas, Val Verde Co., Seminole Canyon State Historic Site, 29.696, -101.336	2007-05-26	J. C. Abbott & Field Entomology Class	TMMC
NVG-2290	KP173776	NVG140403-18	Heraclides rumiko	M	Paratype	USA: Texas, Terrel Co., 15 air mi S Sheffield, Oasis Ranch, Independence Cr., elevation 595 m, 30.4665, -101.8008	23-27-May-2007	J. C. Abbott & Field Entomology Class	TMMC
NVG-14081G05	KP173777		Heraclides rumiko	F	Paratype	USA: Texas, Tom Green Co., San Angelo	1986-07-13	P. Goroy	CSUC
NVG-2226	KP173778	NVG140320-67	Heraclides rumiko	F	Paratype	USA: Texas, Kerr Co., Kerrville, Riverside Nature Center	1998-10-10	W. F. Chamberlain	TAMU
NVG-2231	KP173779	NVG140320-72	Heraclides rumiko	M	Paratype	USA: Texas, Kimble Co., Junction	1966-10-09	W. F. Chamberlain	TAMU
NVG-2092	KP173780		Heraclides rumiko	F	Paratype	USA: Texas, Van Zandt Co., 2.5 mi W Van, IH20 rest stop	1996-07-28	N. V. Grishin
NVG-14081G12	KP173781		Heraclides rumiko	M	Paratype	USA: Texas, Culberson Co., Guadalupe Mnts. National Park, Choza Spr., elevation 5000 ft	1986-07-05	R. W. Holland & S. J. Cary	CSUC
NVG-14081G11	KP173782		Heraclides rumiko	F	Paratype	USA: Texas, Culberson Co., Guadalupe Mnts. National Park, Pine Spring Cmpgr., elevation 5700 ft	1986-06-20	R. W. Holland	CSUC
NVG-14081G09	KP173783		Heraclides rumiko	M	Paratype	USA: Colorado, Logan Co., Sterling	1970-07-10	D. L. Munget	CSUC
NVG-14081H02	KP173784		Heraclides rumiko	M	Paratype	USA: New Mexico, Torrance Co., Manzano Mts., 3 mi E of New Canyon Cmpgr., elevation 7400 ft	1968-07-30	R. W. Holland	CSUC
NVG-14081H09	KP173785		Heraclides rumiko	M	Paratype	USA: New Mexico, Eddy Co., Last Chance Canyon, Sitting Bull Falls, elevation 4600 ft	1986-09-02	R. W. Holland & S. J. Cary	CSUC
NVG-14081H04	KP173786		Heraclides rumiko	M	Paratype	USA: New Mexico, Eddy Co., above Sitting Bull Falls, elevation 4600 ft	1986-09-20	R. W. Holland	CSUC
NVG-14081H01	KP173787		Heraclides rumiko	M	Paratype	USA: New Mexico, Eddy Co., Black River nr. Rattlesnake Spr., elevation 3300 ft	1986-07-19	R. W. Holland	CSUC
NVG-14081H05	KP173788		Heraclides rumiko	M	Paratype	USA: New Mexico, Hidalgo Co., Guadalupe Canyon, SW slope, elevation 4600 ft	1985-09-08	S. J. Carry	CSUC
NVG-2109	KP173789		Heraclides rumiko	M	Paratype	USA: Arizona, Santa Cruz Co., Sycamore Canyon	1977-08-28	Jim P. Brock
NVG-2505	KP173790		Heraclides rumiko	F	Paratype	USA: California, San Diego Co., San Diego	2012-11-06				ex ovum 23-Sep-2012
NVG-2504	KP173791		Heraclides rumiko	M	Paratype	USA: California, San Diego Co., Pauma Valley	2011-07-17
NVG-2503	KP173792		Heraclides rumiko	F	Paratype	USA: California, San Diego Co., Pauma Valley	2007-06-25
NVG-14081G06	KP173793		Heraclides rumiko	M	Paratype	Mexico: Baja California Sur, La Paz, Hotel Posada	1970-09-27	R. W. Holland	CSUC
NVG-14081G04	KP173794		Heraclides rumiko	F	Paratype	Mexico: Baja California Sur, 2 mi N of San Pedro, elevation 500 ft	1970-09-27	R. W. Holland	CSUC
NVG-2572	KP173795		Heraclides rumiko	M	Paratype	Mexico: Baja California Sur, Buena Vista, 23.683828, -109.697852	1981-10-01	D. Faulkner & F. Andrews	SDMC
NVG-2573	KP173796		Heraclides rumiko	M	Paratype	Mexico: Baja California Sur, Buena Vista, 23.683828, -109.697852	1981-10-01	D. Faulkner & F. Andrews	SDMC
NVG-2574	KP173797		Heraclides rumiko	M	Paratype	Mexico: Baja California Sur, Buena Vista, 23.683828, -109.697852	1981-10-01	D. Faulkner & F. Andrews	SDMC
NVG-2575	KP173798		Heraclides rumiko	M	Paratype	Mexico: Baja California Sur, 48 mi S La Paz, 23.446489,-110.223303	1982-08-25	D. Faulkner & J. Brown	SDMC
NVG-14081D10	KP173799		Heraclides rumiko	M	Paratype	Mexico: Sonora, 2 mi E San Carlos	2003-01-29	P. A. Opler	CSUC
NVG-2110	KP173800		Heraclides rumiko	F	Paratype	Mexico: Sonora, 5 mi S of Yecora	1991-08-11
NVG-14081E04	KP173801		Heraclides rumiko	M	Paratype	Mexico: Sinaloa, Panuco Rd off Mex Hwy 40, elevation 800 ft	29-Nov/3-Dec-2002	Opler & Buckner	CSUC
NVG-14081H08	KP173802		Heraclides rumiko	M	Paratype	Mexico: Sinaloa, Mx Hwy 40, nr. Jct. of Mx 15, elevation 400 ft	1967-08-30	R. W. Holland	CSUC
NVG-2111	KP173803		Heraclides rumiko	M	Paratype	Mexico: Sinaloa, Mazatlan	1974-12-29
NVG-2232	KP173804	NVG140320-73	Heraclides rumiko	M	Paratype	Mexico: Durango, Tlahualilo	1934-07-19	C. S. Rude	TAMU	503
NVG-2230	KP173805	NVG140320-71	Heraclides rumiko	F	Paratype	Mexico: Durango, Tlahualilo	1935-08-20	C. S. Rude	TAMU	1388
NVG-2180	KP173806	NVG140320-21	Heraclides rumiko	M	Paratype	Mexico: Coahuila, Jct Hwy 57 & 53 south of Moncloya	1977-09-14	R. O. Kendall & C. A. Kendall	TAMU
NVG-2284	KP173807	NVG140403-12	Heraclides rumiko	M	Paratype	Mexico: Coahuila, Cuatro Cienegas, 200 Ocampo St.	Jul-1999	A. Cohen	TMMC
NVG-2240	KP173808	NVG140320-81	Heraclides rumiko	M	Paratype	Mexico: Nuevo Leon, 28 km W Linares	1979-04-11	Schaffner & Friedlander	TAMU
NVG-2181	KP173809	NVG140320-22	Heraclides rumiko	M	Paratype	Mexico: Nuevo Leon, Hwy 60, ca 50 km WSW Linares	1974-03-02	R. O. Kendall & C. A. Kendall	TAMU
NVG-2182	KP173810	NVG140320-23	Heraclides rumiko	M	Paratype	Mexico: Nuevo Leon, ca 21 km WSW Cola de Caballo	1978-05-04	R. O. Kendall & C. A. Kendall	TAMU
NVG-2185	KP173811	NVG140320-26	Heraclides rumiko	F	Paratype	Mexico: Tamaulipas, Cd. Monte, Los Arcos Ct.	1978-05-08	R. O. Kendall & C. A. Kendall	TAMU
NVG-2183	KP173812	NVG140320-24	Heraclides rumiko	M	Paratype	Mexico: San Luis Potosi, El Naranjo	1976-02-21	R. O. Kendall & C. A. Kendall	TAMU
NVG-2184	KP173813	NVG140320-25	Heraclides rumiko	M	Paratype	Mexico: San Luis Potosi, Hwy 70, 16 mi W Rioverde	1980-02-21	R. O. Kendall & C. A. Kendall	TAMU
NVG-2186	KP173814	NVG140320-27	Heraclides rumiko	M	Paratype	Mexico: Veracruz, Fortin de las Flores, Motel Posada Loma, elevation 900 m	1977-03-30	R. O. Kendall & C. A. Kendall	TAMU
NVG-2281	KP173815	NVG140403-09	Heraclides rumiko	M	Paratype	Mexico: Oaxaca, Tlalixtac, 5 mi N of Oaxaca, elevation 6000 ft	1988-04-13	J. Kemner	TMMC
NVG-2282	KP173816	NVG140403-10	Heraclides rumiko	M	Paratype	Mexico: Oaxaca, Candelaria, Candelaria Loxicha, elevation 1500 ft	1988-04-29	J. Kemner	TMMC
NVG-14102H01	KP173817		Heraclides rumiko	M	Paratype	Mexico: Oaxaca, km 190 near Zanatepec, elevation 500 ft	1987-07-24		FMNH	14813
NVG-2221	KP173818	NVG140320-62	Heraclides rumiko	F	Paratype	Honduras: Escuela Agricola Panamericana, 30 km SE Tegucigalpa	1985-05-01	Vascones	TAMU
NVG-14061A06	KP173819		Heraclides rumiko	M	Paratype	Honduras: 18 km west of La Ceiba	1980-07-27	R. D. Lehman	USNM		in copula with NVG-14061A07
NVG-14061A07	KP173820		Heraclides rumiko	F	Paratype	Honduras: 18 km west of La Ceiba	1980-07-27	R. D. Lehman	USNM		in copula with NVG-14061A06
NVG-14081G10	KP173821		Heraclides rumiko	M	Paratype	El Salvador: San Salvador	1971-09-26	M. Serrano	CSUC
NVG-2278	KP173822	NVG140403-06	Heraclides rumiko	M	Paratype	Costa Rica: Alajuela, Alajuela Adventist University of Centrali Americana	15-20-May-1995	J. C. Abbott & D. Petr	TMMC	#308
NVG-14061A05	KP173823		Heraclides rumiko	M	Paratype	Panama: "Canal Zone", La Pita	1966-08-19	G. B. Small	USNM
NVG-2197	KP173824	NVG140320-38	Heraclides rumiko	M		USA: Texas, Bexar Co., San Antonio, 135 Vaughan Place	1964-05-27	R. O. Kendall & C. A. Kendall	TAMU		ex ovum, larval foodplant Amyris texana
NVG-2208	KP173825	NVG140320-49	Heraclides rumiko	M		USA: Texas, Bexar Co., San Antonio, 135 Vaughan Place	1963-10-08	R. O. Kendall & C. A. Kendall	TAMU		ex larva, larval foodplant Ruta graveolens
NVG-2215	KP173826	NVG140320-56	Heraclides rumiko	M		USA: Texas, Bexar Co., San Antonio, 135 Vaughan Place	1960-04-25	R. O. Kendall & C. A. Kendall	TAMU		ex larva, larval foodplant Ptelea trifoliata, had pupal diapause
NVG-2187	KP173827	NVG140320-28	Heraclides rumiko	F		USA: Texas, Bexar Co., San Antonio, 422 W. Kings Hwy	1968-08-01	Roy W. Quillin & Ellen S. Quillin	TAMU
NVG-2201	KP173828	NVG140320-42	Heraclides rumiko	F		USA: Texas, Bexar Co., San Antonio, 422 W. Kings Hwy	1966-08-13	Roy W. Quillin & Ellen S. Quillin	TAMU
NVG-2202	KP173829	NVG140320-43	Heraclides rumiko	F		USA: Texas, Bexar Co., San Antonio, 422 W. Kings Hwy	1966-08-14	Roy W. Quillin & Ellen S. Quillin	TAMU
NVG-2204	KP173830	NVG140320-45	Heraclides rumiko	M		USA: Texas, Bexar Co., San Antonio, 422 W. Kings Hwy	1960	Roy W. Quillin & Ellen S. Quillin	TAMU
NVG-2206	KP173831	NVG140320-47	Heraclides rumiko	F		USA: Texas, Bexar Co., San Antonio, 422 W. Kings Hwy	1960	Roy W. Quillin & Ellen S. Quillin	TAMU
NVG-2207	KP173832	NVG140320-48	Heraclides rumiko	F		USA: Texas, Bexar Co., San Antonio, 422 W. Kings Hwy	1960	Roy W. Quillin & Ellen S. Quillin	TAMU
NVG-2211	KP173833	NVG140320-52	Heraclides rumiko	M		USA: Texas, Bexar Co., San Antonio, 422 W. Kings Hwy	Jul-1959	Roy W. Quillin & Ellen S. Quillin	TAMU
NVG-2212	KP173834	NVG140320-53	Heraclides rumiko	F		USA: Texas, Bexar Co., San Antonio, 422 W. Kings Hwy	Jul-1959	Roy W. Quillin & Ellen S. Quillin	TAMU
NVG-2213	KP173835	NVG140320-54	Heraclides rumiko	M		USA: Texas, Bexar Co., San Antonio, 422 W. Kings Hwy	Aug-1959	Roy W. Quillin & Ellen S. Quillin	TAMU
NVG-2190	KP173836	NVG140320-31	Heraclides rumiko	M		USA: Texas, Bexar Co., San Antonio, Ebony Hill Research Station, 5598 Mt. McKinley Drive	1988-01-30	R. O. Kendall & C. A. Kendall	TAMU		ex larva, larval foodplant Casimiroa greggii, had pupal diapause
NVG-2191	KP173837	NVG140320-32	Heraclides rumiko	M		USA: Texas, Bexar Co., San Antonio, Ebony Hill Research Station, 5598 Mt. McKinley Drive	1988-04-26	R. O. Kendall & C. A. Kendall	TAMU		ex larva, larval foodplant Casimiroa greggii, had pupal diapause
NVG-2193	KP173838	NVG140320-34	Heraclides rumiko	F		USA: Texas, Bexar Co., San Antonio, Ebony Hill Research Station, 5598 Mt. McKinley Drive	1994-11-19	R. O. Kendall & C. A. Kendall	TAMU
NVG-2217	KP173839	NVG140320-58	Heraclides rumiko	M		USA: Texas, Bexar Co., San Antonio, Ebony Hill Research Station, 5598 Mt. McKinley Drive	1987-12-31	R. O. Kendall & C. A. Kendall	TAMU		ex ovum, larval foodplant Casimiroa greggii
NVG-2218	KP173840	NVG140320-59	Heraclides rumiko	M		USA: Texas, Bexar Co., San Antonio, Ebony Hill Research Station, 5598 Mt. McKinley Drive	1981-04-14	R. O. Kendall & C. A. Kendall	TAMU		ex larva, larval foodplant Casimiroa greggii
NVG-2219	KP173841	NVG140320-60	Heraclides rumiko	F		USA: Texas, Bexar Co., San Antonio, Ebony Hill Research Station, 5598 Mt. McKinley Drive	1988-05-10	R. O. Kendall & C. A. Kendall	TAMU		ex ovum, larval foodplant Casimiroa greggii, had pupal diapause
NVG-2237	KP173842	NVG140320-78	Heraclides rumiko	F		USA: Texas, Bexar Co., San Antonio, O. P. Schnabel Park	2002-04-21	June & Floyd Preston	TAMU
NVG-2570	KP173843		Heraclides rumiko	M		USA: Texas, Dallas Co., Glenn Heights, 1732 S. Hampton Road, 32.5589, -96.8564	10-13-Jun-2014	Dale Clark
NVG-2571	KP173844		Heraclides rumiko			USA: Texas, Dallas Co., Glenn Heights, 1732 S. Hampton Road, 32.5589, -96.8564	2014-06-13	Dale Clark			2nd instar caterpillar
NVG-2279	KP173845	NVG140403-07	Heraclides rumiko	F		USA: Texas, Ellis Co., 5 mi S of Midlothian	1992-08-29	John C. Abbott	TMMC
NVG-2160	KP173846	NVG140320-01	Heraclides rumiko	F		USA: Texas, Galveston Co., Galveston Island	1971-05-21	W. W. McGuire	TAMU
NVG-2227	KP173847	NVG140320-68	Heraclides rumiko	F		USA: Texas, Grimes Co.	17-Apr-?		TAMU
NVG-2355	KP173848		Heraclides rumiko	M		USA: Texas, Travis Co., Austin, Balcones District Park	2010-11-05	W. R. Dempwolf			ex larva 9-Oct-2010, pupated 14-Oct-2010
NVG-2358	KP173849		Heraclides rumiko	M		USA: Texas, Travis Co., Austin, Barton Creek Greenbelt	2008-04-11	W. R. Dempwolf
NVG-2356	KP173850		Heraclides rumiko	M		USA: Texas, Travis Co., Austin, Dorsett Rd.	2006-04-15	W. R. Dempwolf
NVG-2354	KP173851		Heraclides rumiko	M		USA: Texas, Travis Co., Austin, Mary Moore Searight Park	2006-08-26	W. R. Dempwolf
NVG-2353	KP173852		Heraclides rumiko	M		USA: Texas, Travis Co., Austin, Park Bend	2006-03-10	W. R. Dempwolf
NVG-2360	KP173853		Heraclides rumiko	F		USA: Texas, Travis Co., Austin	2010-09-24	W. R. Dempwolf			ex larva
NVG-14081E05	KP173854		Heraclides rumiko	F		USA: Texas, Walker Co. , Huntsville, Sam Houston Statue	2004-03-11	Robert M. Miller	CSUC
NVG-2301	KP173855	NVG140403-29	Heraclides rumiko	M		USA: Texas, Williamson Co., Georgetown, San Gabriel Park	1996-10-05	S. S. Sherline	TMMC
NVG-2225	KP173856	NVG140320-66	Heraclides rumiko	M		USA: Texas, Williamson Co., Taylor	1959-07-06	J. Hafernik	TAMU
NVG-2229	KP173857	NVG140320-70	Heraclides rumiko	M		USA: Texas, Williamson Co., Taylor	1960-09-02	J. Hafernik	TAMU
NVG-2233	KP173858	NVG140320-74	Heraclides rumiko	F		USA: Texas, Williamson Co., Taylor	1971-08-23	J. Hafernik	TAMU
NVG-14061A03	KP173859		Heraclides cresphontes	M	Neotype	USA: New York, Kings Co., Brooklyn	23-Apr-1898		USNM		W. A. Twelkemeier collection 1976
NVG-14061A11	KP173860		Heraclides cresphontes	M	Paratype	USA: Pennsylvania, Centre Co., State College	1939-03-10		USNM		paratype of P. cresphontes pennsylvanicus F. Chermock & R. Chermock, 1945
NVG-14061A12	KP173861		Heraclides cresphontes	F	Paratype	USA: Pennsylvania, Centre Co., State College	1939-03-10		USNM		paratype of P. cresphontes pennsylvanicus F. Chermock & R. Chermock, 1945
NVG-2294	KP173862	NVG140403-22	Heraclides cresphontes	M		USA: Arkansas, Montomery Co., Ouachita National Forest, 2 mi W of Oden, 34.62923, -93.81020	2006-05-27	J. C. Abbott & Field Entomology Class	TMMC	#2280
NVG-2291	KP173863	NVG140403-19	Heraclides cresphontes	M		USA: Arkansas, Stone Co., 10 mi NW of Mountain View, Gunner Pool Rec. Area, 35.993, -92.211	2003-05-25	J. C. Abbott & Field Entomology Class	TMMC	#2027
NVG-2296	KP173864	NVG140403-24	Heraclides cresphontes	M		USA: Arkansas, Stone Co., 4.6 mi NW of Fifty-Six, Barkshed Campground, 36.018, -92.251	2004-05-27	J. C. Abbott & Field Entomology Class	TMMC	#2031
NVG-2297	KP173865	NVG140403-25	Heraclides cresphontes	M		USA: Arkansas, Stone Co., Blanchard Springs Rec. Area, 35.964, -92.179	25-27-May-2004	J. C. Abbott & Field Entomology Class	TMMC	#2028
NVG-14061B06	KP173866		Heraclides cresphontes	M		USA: Florida, Alachua Co., Gainesville	1982-05-07	Scott W. Gross	USNM
NVG-14081E01	KP173867		Heraclides cresphontes	M		USA: Florida, Flagler Co., 10 mi SW San Mateo, Shell Bluff Landing, Crescent Lake	1980-06-23	R. E. Stanford	CSUC
NVG-14081H06	KP173868		Heraclides cresphontes	F		USA: Florida, Monroe Co., Coot Bay	1956-08-11	R. W. Holland	CSUC
NVG-14081H03	KP173869		Heraclides cresphontes	M		USA: Florida, Monroe Co., Lower Matecumbe Key	1965-02-02	R. W. Holland	CSUC
NVG-14081D12	KP173870		Heraclides cresphontes	M		USA: Florida, Monroe Co., North Key Largo	1982-04-29		CSUC
NVG-14061B07	KP173871		Heraclides cresphontes	M		USA: Florida, Orange Co., Orlando	1937-01-24		USNM		J. C. Hopfinger collection 1962
NVG-2228	KP173872	NVG140320-69	Heraclides cresphontes	M		USA: Florida, Pinellas Co., St. Petersburg	1949-02-10	W. F. Chamberlain	TAMU
NVG-14061A08	KP173873		Heraclides cresphontes	F		USA: Georgia, Camden Co., nr. St Marys	1986-07-16	J. F. G. Clarke	USNM
NVG-14061B02	KP173874		Heraclides cresphontes	M		USA: Georgia, Camden Co., nr. St Marys	1986-07-16	J. F. G. Clarke	USNM
NVG-2502	KP173875		Heraclides cresphontes	M		USA: Georgia, Clark Co.	Jul-2009
NVG-14061B09	KP173876		Heraclides cresphontes	M		USA: Illinois, McHenry Co., Marengo Ridge Conservation Area	1987-04-21		USNM		ex larva, 25-Aug-1986
NVG-2499	KP173877		Heraclides cresphontes	M		USA: Indiana, Kosciusko Co., Silver Lake	1989-08-25
NVG-14061B10	KP173878		Heraclides cresphontes	M		USA: Iowa, Fremont Co., Waubonsie State Park	1964-07-11		USNM		ex ovum
NVG-14081H07	KP173879		Heraclides cresphontes	M		USA: Iowa, Story Co., Ames	1971-06-29	Paul Pattee	CSUC
NVG-2359	KP173880		Heraclides cresphontes	M		USA: Kansas, Johnson Co., nr. Prairie Village	1960-07-19	J. R. Heitzman			ex larva, C. J. Dempwolf collection
NVG-14061B08	KP173881		Heraclides cresphontes	M		USA: Kansas, Riley Co., Manhattan	1968-08-06	Gary F. Hevel	USNM
NVG-2364	KP173882		Heraclides cresphontes	F		USA: Kentucky, Mercer Co., Shakertown	1961-08-27	C. J. Dempwolf
NVG-2365	KP173883		Heraclides cresphontes	F		USA: Kentucky, Mercer Co., Shakertown	1961-08-27	C. J. Dempwolf
NVG-2366	KP173884		Heraclides cresphontes	F		USA: Kentucky, Mercer Co., Shakertown	1961-08-05	C. J. Dempwolf
NVG-2950	KP173885		Heraclides cresphontes	M		USA: Kentucky, Mercer Co., Shakertown	1963-08-18	C. J. Dempwolf
NVG-2363	KP173886		Heraclides cresphontes	M		USA: Kentucky, Owen Co., Elk Lake Shores	2008-07-22	W. R. Dempwolf			C. J. Dempwolf collection
NVG-2177	KP173887	NVG140320-18	Heraclides cresphontes	M		USA: Louisiana, Sabine Pa., nr. Many	1984-03-16	R. O. Kendall & C. A. Kendall	TAMU		ex larva, larval foodplant Zanthoxylum clava-herculis, had pupal diapause
NVG-2178	KP173888	NVG140320-19	Heraclides cresphontes	M		USA: Louisiana, Sabine Pa., nr. Many	1984-03-27	R. O. Kendall & C. A. Kendall	TAMU		ex larva, larval foodplant Zanthoxylum clava-herculis, had pupal diapause
NVG-2179	KP173889	NVG140320-20	Heraclides cresphontes	M		USA: Louisiana, Sabine Pa., nr. Many	1984-03-28	R. O. Kendall & C. A. Kendall	TAMU		ex larva, larval foodplant Zanthoxylum clava-herculis, had pupal diapause
NVG-14061B01	KP173890		Heraclides cresphontes	M		USA: Maryland, Allegany Co., Green Ridge State Forest	1983-06-10	R. S. Simmons	USNM
NVG-14081E03	KP173891		Heraclides cresphontes	M		USA: Michigan, Allegan Co. , Boysen Rd.	1978-08-08	R. Hammon	CSUC
NVG-14061B04	KP173892		Heraclides cresphontes	F		USA: Michigan, Oakland Co., Franklin	1940-06-12	W. S. McAlpine	USNM
NVG-14081G07	KP173893		Heraclides cresphontes	F		USA: Minnesota, Wabasha Co., 3 mi W Wabasha	1983-08-13	J. R. Powers	CSUC
NVG-14081G08	KP173894		Heraclides cresphontes	M		USA: Minnesota, Wabasha Co., 3 mi W Wabasha	1983-06-20	J. R. Powers	CSUC
NVG-2241	KP173895	NVG140320-82	Heraclides cresphontes	M		USA: Missouri, Montgomery Co., Graham Cave State Park	1975-07-18	J. W. Smith
NVG-2293	KP173896	NVG140403-21	Heraclides cresphontes	F		USA: Missouri, Phelps Co., Mark Twain National Forest, DeWitt Pond, 37.8367, -91.9385	2006-05-25	J. C. Abbott	TMMC	#2278
NVG-2295	KP173897	NVG140403-23	Heraclides cresphontes	M		USA: Missouri, Phelps Co., Mark Twain National Forest, DeWitt Pond, 37.8367, -91.9385	2006-05-25	J. C. Abbott	TMMC	#2278
NVG-2292	KP173898	NVG140403-20	Heraclides cresphontes	M		USA: Missouri, Texas Co., Big Piney River @ Hwy 17, 37.3271, -92.0012	2006-05-23	J. C. Abbott & Field Entomology Class	TMMC	#2273
NVG-2242	KP173899	NVG140320-83	Heraclides cresphontes	F		USA: Missouri
NVG-14061A02	KP173900		Heraclides cresphontes	M		USA: New York, Kings Co., Brooklyn		C. L. Pollard	USNM
NVG-2501	KP173901		Heraclides cresphontes	M		USA: New York, Niagara Co., Lockport	2006-06-04
NVG-14061A09	KP173902		Heraclides cresphontes	F		USA: North Carolina, Carteret Co., Morehead City	1966-07-27	Eliz. Fales	USNM
NVG-14061B05	KP173903		Heraclides cresphontes	M		USA: Ohio, Lucas Co., Sylvania	1941-05-22		USNM		James H. Baker collection 1978
NVG-2276	KP173904	NVG140403-04	Heraclides cresphontes	F		USA: Oklahoma, Love Co., ca. 3 mi E of IH 35 @ Thackerville Exit, K. W. Stewart Farm	1991-04-19	John C. Abbott	TMMC	JCA91-40
NVG-14061A10	KP173905		Heraclides cresphontes	M		USA: South Carolina, Colleton Co., Edisto Beach	1976-04-04	R. R. Gatrelle	USNM
NVG-2299	KP173906	NVG140403-27	Heraclides cresphontes	M		USA: Texas, Bastrop Co., Lost Pines Field Station	1993-09-04	Q. Bui	TMMC
NVG-2209	KP173907	NVG140320-50	Heraclides cresphontes	M		USA: Texas, Bexar Co., ca. 3 mi NW of Helotes on Scroggin Ranch	1963-05-06	Roy W. Quillin & Ellen S. Quillin	TAMU		ex larva, larval foodplant Zanthoxylum hirsutum
NVG-2210	KP173908	NVG140320-51	Heraclides cresphontes	M		USA: Texas, Bexar Co., ca. 3 mi NW of Helotes on Scroggin Ranch	1963-07-06	Roy W. Quillin & Ellen S. Quillin	TAMU		ex larva, larval foodplant Zanthoxylum hirsutum
NVG-2188	KP173909	NVG140320-29	Heraclides cresphontes	F		USA: Texas, Bexar Co., San Antonio, Ebony Hill Research Station, 5598 Mt. McKinley Drive	1983-04-24	R. O. Kendall & C. A. Kendall	TAMU		ex larva, larval foodplant Casimiroa greggii, had pupal diapause
NVG-2189	KP173910	NVG140320-30	Heraclides cresphontes	F		USA: Texas, Bexar Co., San Antonio, Ebony Hill Research Station, 5598 Mt. McKinley Drive	1983-09-18	R. O. Kendall & C. A. Kendall	TAMU		ex larva, larval foodplant Ptelea trifoliata
NVG-2192	KP173911	NVG140320-33	Heraclides cresphontes	M		USA: Texas, Bexar Co., San Antonio, Ebony Hill Research Station, 5598 Mt. McKinley Drive	1994-11-19	R. O. Kendall & C. A. Kendall	TAMU
NVG-2196	KP173912	NVG140320-37	Heraclides cresphontes	M		USA: Texas, Bexar Co., San Antonio, 422 W. Kings Hwy	1963-10-26	Roy W. Quillin & Ellen S. Quillin	TAMU		ex larva, larval foodplant Citrus aurantifolia
NVG-2198	KP173913	NVG140320-39	Heraclides cresphontes	F		USA: Texas, Bexar Co., San Antonio, 422 W. Kings Hwy	1965-09-14	Roy W. Quillin & Ellen S. Quillin	TAMU
NVG-2199	KP173914	NVG140320-40	Heraclides cresphontes	F		USA: Texas, Bexar Co., San Antonio, 135 Vaughan Place	1966-04-07	R. O. Kendall & C. A. Kendall	TAMU		ex ovum, larval foodplant Amyris texana
NVG-2200	KP173915	NVG140320-41	Heraclides cresphontes	F		USA: Texas, Bexar Co., San Antonio, 135 Vaughan Place	1966-04-15	R. O. Kendall & C. A. Kendall	TAMU		ex ovum, larval foodplant Amyris texana
NVG-2203	KP173916	NVG140320-44	Heraclides cresphontes	F		USA: Texas, Bexar Co., San Antonio, 135 Vaughan Place	1967-11-18	R. O. Kendall & C. A. Kendall	TAMU
NVG-2205	KP173917	NVG140320-46	Heraclides cresphontes	M		USA: Texas, Bexar Co., San Antonio, 422 W. Kings Hwy	1960	Roy W. Quillin & Ellen S. Quillin	TAMU
NVG-2214	KP173918	NVG140320-55	Heraclides cresphontes	F		USA: Texas, Bexar Co., San Antonio, 422 W. Kings Hwy	Aug-1959	Roy W. Quillin & Ellen S. Quillin	TAMU
NVG-2216	KP173919	NVG140320-57	Heraclides cresphontes	M		USA: Texas, Bexar Co., San Antonio, 422 W. Kings Hwy	1960	Roy W. Quillin & Ellen S. Quillin	TAMU
NVG-2235	KP173920	NVG140320-76	Heraclides cresphontes	F		USA: Texas, Brazos Co., College Station	27-Jul-192?		TAMU
NVG-2236	KP173921	NVG140320-77	Heraclides cresphontes	M		USA: Texas, Brazos Co., College Station	2004-09-29	N. Block & R. Boyle	TAMU
NVG-2244	KP173922	NVG140320-85	Heraclides cresphontes	F		USA: Texas, Brazos Co., College Station, Riley Estate, 30.58849, -96.25366	2012-06-26	M. L. Riley
NVG-2194	KP173923	NVG140320-35	Heraclides cresphontes	F		USA: Texas, Brown Co., Lake Brownwood State Park	1978-04-11	R. O. Kendall & C. A. Kendall	TAMU
NVG-2569	KP173924		Heraclides cresphontes	M		USA: Texas, Dallas Co., Glenn Heights, 1732 S. Hampton Road, 32.5589, -96.8564	10-13-Jun-2014	Dale Clark	NVG
NVG-2091	KP173925		Heraclides cresphontes	M		USA: Texas, Denton Co., Grapevine Lake, Murrell Park	1997-07-28	N. V. Grishin	NVG		ex larva
NVG-2094	KP173926		Heraclides cresphontes	F		USA: Texas, Denton Co., Grapevine Lake, Murrell Park	1997-07-24	N. V. Grishin	NVG		ex larva
NVG-2101	KP173927		Heraclides cresphontes	F		USA: Texas, Denton Co., Grapevine Lake, Murrell Park	1998-06-12	N. V. Grishin	NVG		ex larva
NVG-2103	KP173928		Heraclides cresphontes	M		USA: Texas, Denton Co., Grapevine Lake, Murrell Park	1998-06-07	N. V. Grishin	NVG		ex larva
NVG-2104	KP173929		Heraclides cresphontes	M		USA: Texas, Denton Co., Grapevine Lake, Murrell Park	1998-02-09	N. V. Grishin	NVG		ex larva, had pupal diapause
NVG-2740	KP173930		Heraclides cresphontes	M		USA: Texas, Denton Co., Grapevine Lake, Murrell Park	2014-07-08	N. V. Grishin	NVG		ex larva
NVG-2741	KP173931		Heraclides cresphontes	F		USA: Texas, Denton Co., Grapevine Lake, Murrell Park	2014-07-15	N. V. Grishin	NVG		ex larva
NVG-2760	KP173932		Heraclides cresphontes	M		USA: Texas, Denton Co., Grapevine Lake, Murrell Park	2014-07-17	N. V. Grishin	NVG		ex larva
NVG-2273	KP173933	NVG140403-01	Heraclides cresphontes	M		USA: Texas, Ellis Co., 5 mi S of Midlothian	1992-08-26	John C. Abbott	TMMC
NVG-2277	KP173934	NVG140403-05	Heraclides cresphontes	M		USA: Texas, Ellis Co., 5 mi S of Midlothian	1992-08-29	John C. Abbott	TMMC
NVG-2280	KP173935	NVG140403-08	Heraclides cresphontes	F		USA: Texas, Ellis Co., 5 mi S of Midlothian	1992-08-29	John C. Abbott	TMMC
NVG-2274	KP173936	NVG140403-02	Heraclides cresphontes	F		USA: Texas, Ellis Co., Midlothian, 4 mi S FM 663 & Hwy 287 @ Tower Rd.	1992-07-05	John C. Abbott	TMMC
NVG-2224	KP173937	NVG140320-65	Heraclides cresphontes	F		USA: Texas, Erath Co., Stephenville	1975-08-29	Paul T. Riherd	TAMU
NVG-2161	KP173938	NVG140320-02	Heraclides cresphontes	M		USA: Texas, Galveston Co., Galveston Island	1972-06-08	W. W. McGuire	TAMU
NVG-2162	KP173939	NVG140320-03	Heraclides cresphontes	M		USA: Texas, Galveston Co., Galveston Island	1972-06-08	W. W. McGuire	TAMU
NVG-2627	KP173940		Heraclides cresphontes	M		USA: Texas, Galveston Co., Galveston Island State Park	2014-06-19	N. V. Grishin	NVG
NVG-2739	KP173941		Heraclides cresphontes	M		USA: Texas, Galveston Co., Galveston Island State Park	2014-07-06	N. V. Grishin	NVG		ex larva
NVG-2758	KP173942		Heraclides cresphontes	F		USA: Texas, Galveston Co., Galveston Island State Park	2014-07-18	N. V. Grishin	NVG		ex larva
NVG-2759	KP173943		Heraclides cresphontes	F		USA: Texas, Galveston Co., Galveston Island State Park	2014-07-16	N. V. Grishin	NVG		ex larva
NVG-2275	KP173944	NVG140403-03	Heraclides cresphontes	M		USA: Texas, Hardin Co., 13 mi SW Kountze, Lance Rosier Cotton Rd.	1995-06-17	K. Moore & J. Abbott	TMMC
NVG-2234	KP173945	NVG140320-75	Heraclides cresphontes	F		USA: Texas, Harris Co.	1973		TAMU
NVG-2220	KP173946	NVG140320-61	Heraclides cresphontes	M		USA: Texas, Hunt Co., Wolfe City	1987-04-25	R. C. Woodruff	TAMU
NVG-14081H10	KP173947		Heraclides cresphontes	M		USA: Texas, Jefferson Co., E. shore of Sabine Pass	1964-06-06	R. W. Holland	CSUC
NVG-2303	KP173948	NVG140403-31	Heraclides cresphontes	M		USA: Texas, Lamar Co., Camp Maxey Nat. Gd., 3.47 km S of Powderly, 33.77618, -95.54283	2009-08-28	C. R. Redmond	TMMC	00002516
NVG-2334	KP173949	NVG140403-62	Heraclides cresphontes	M		USA: Texas, Lamar Co., Camp Maxey Nat. Gd., 3.47 km S of Powderly, 33.77618, -95.54283	2009-08-28	C. R. Redmond	TMMC	00002511
NVG-2093	KP173950		Heraclides cresphontes	M		USA: Texas, Marion Co., Caddo Lake, along Hwy 43	1997-04-06	N. V. Grishin	NVG
NVG-2096	KP173951		Heraclides cresphontes	M		USA: Texas, Marion Co., Caddo Lake, along Hwy 43	1997-04-06	N. V. Grishin	NVG
NVG-2170	KP173952	NVG140320-11	Heraclides cresphontes	M		USA: Texas, McLennan Co., Waco, Cameron Park	1967-04-08	R. O. Kendall & C. A. Kendall	TAMU
NVG-2172	KP173953	NVG140320-13	Heraclides cresphontes	F		USA: Texas, San Patricio Co., ca. 4 mi SW of Mathis, Lake Corpus Christi State Park	1963-09-15	R. O. Kendall & C. A. Kendall	TAMU
NVG-2357	KP173954		Heraclides cresphontes	F		USA: Texas, Travis Co., Austin, Barton Creek Greenbelt	2010-11-12	W. R. Dempwolf			ex larva 7-Oct-2010, pupated 24-Oct-2010
NVG-2300	KP173955	NVG140403-28	Heraclides cresphontes	M		USA: Texas, Travis Co., Hornsby Bend @ River Trail, elevation 150 m, 30.217, -97.644	2000-06-22	J. C. Abbott & Field Entomology Class	TMMC	#705
NVG-2174	KP173956	NVG140320-15	Heraclides cresphontes	M		USA: Texas, Travis Co., TX Hwy 2222 at Bull Creek SW of Austin	1968-09-07	R. O. Kendall & C. A. Kendall	TAMU
NVG-14081E02	KP173957		Heraclides cresphontes	M		USA: Texas, Walker Co.	2004-03-27	M. Washington	CSUC
NVG-2239	KP173958	NVG140320-80	Heraclides cresphontes	F		USA: Texas, Williamson Co., Taylor, 6 mi NW San Gabriel River	1967-05-07	J. E. Hafernik	TAMU
NVG-2361	KP173959		Heraclides cresphontes	M		USA: Virginia, Montgomery Co.	1961-08-26	C. V. Covell			ex larva
NVG-2500	KP173960		Heraclides cresphontes	M		USA: Wisconsin, Sauk Co., Sauk City	1989-05-23
NVG-14061C02	KP173961		Heraclides cresphontes	M		USA: Wyoming, Johnson Co., Saddlestring, HF Ranch, Big Horn Mts., N. Fork of Rock Creek, elevation 5300 ft	1975-07-29	A. P. Platt	USNM
NVG-14102A11	KP173962		Heraclides homothoas	M		Colombia: Dept. Cesar, Valledupar	1968-07-10	B. Malkin	FMNH	#19
NVG-2457	KP173963		Heraclides homothoas	M		Venezuela: Distrito Federal, Caracas, San Antonio Section, elevation ca. 3000 ft, 10.5, -66.85	1960-11-06	Floyd W. Preston	NVG
NVG-2458	KP173964		Heraclides homothoas	M		Venezuela: Caracas, Campo Alegre Section, private garden, elevation ca. 3000 ft, 10.5, -66.85	1959-04-27	Marisela & Carolina Aristeguieta	NVG
NVG-2459	KP173965		Heraclides homothoas	F		Venezuela: Caracas, Campo Alegre Section, private garden, elevation ca. 2700 ft, 10.5, -66.85	1959-08-17	Marisela & Carolina Aristeguieta	NVG
NVG-14061A01	KP173966		Heraclides homothoas	M		Venezuela: Margarita Id., El Morro	1985-02-13	J. F. G. Clarke	USNM
NVG-14061A04	KP173967		Heraclides homothoas	M		Venezuela: Distrito Federal, Caracas, El Valle	1940-09-24	C. H. Ballou	USNM	#1872	ex larva 2-Sep-1940, read on Citrus aurantium, pupated 7-Sep-1940
NVG-14061C08	KP173968		Heraclides homothoas	F		Trinidad and Tobago: Trinidad, Sangre Grande	1980-03-29		USNM
NVG-14102G06	KP173969		Heraclides homothoas	M		Trinidad and Tobago: Trinidad, Port of Spain, Cascade Rd.	1974-09-29		FMNH	3375
NVG-14061C07	KP173970		Heraclides melonius	M		Jamaica: Duncans	1982-10-03	Norman A. Tremblay	USNM
NVG-14081F03	KP173971		Heraclides melonius	M		Jamaica: Duncans	1984-01-14		CSUC
NVG-2567	KP173972		Heraclides melonius	M		Jamaica: Runaway Bay	12-23-Oct-2002	Robert Westphal & Ramos
NVG-2756	KP173973		Heraclides melonius	M		Jamaica: Runaway Bay	12-23-Oct-2002	Robert Westphal & Ramos	NVG
NVG-2878	KP173974		Heraclides melonius	F		Jamaica: St. Thomas, Roselle	1-19-Dec-2003	Robert Westphal		#1296-ACC
NVG-14102B03	KP173975		Heraclides oviedo	F		Cuba: Guantanamo	Jan-1933		FMNH
NVG-2507	KP173976		Heraclides oviedo	M		Cuba: Holguin Prov.	2005-10-08
NVG-14061B03	KP173977		Heraclides oviedo	M		Cuba: 5 km W of Mocha Matanzas	1940-10-20	S. L. Torre	USNM		genitalia W.D.F. 3545
NVG-2283	KP173978	NVG140403-11	Heraclides autocles	M		Mexico: Chiapas, Mapastepec, Soconusco	1988-08-09	J. Kemner	TMMC
NVG-14102G10	KP173979		Heraclides thoas cinyras	F		Ecuador: Limoncocha, elevation 800 ft	1981-01-02		FMNH	9445
NVG-14081G01	KP173980		Heraclides thoas cinyras	M		Peru: Huanuco, Tingo Maria	1985-04-27		CSUC
NVG-14102G03	KP173981		Heraclides thoas cinyras	M		Peru: Rondos, elevation 2200 ft	1982-05-31		FMNH	11685
NVG-14102G04	KP173982		Heraclides thoas cinyras	M		Peru: Rondos, elevation 2200 ft	1982-05-31		FMNH	11686
NVG-14102G05	KP173983		Heraclides thoas cinyras	M		Peru: Loreto Dept., Llachapa, elevation 400 ft	1983-01-17		FMNH	12301
NVG-14102G12	KP173984		Heraclides thoas brasiliensis	M		Bolivia: Santa Cruz Dept., 25 km W Samaipaca, Yerba Buena, elevation 4200 ft	1984-01-25		FMNH	13360
NVG-14102G02	KP173985		Heraclides thoas thoantiades	M		Paraguay: Salto del Guaira, elevation 600 ft	1980-01-10		FMNH	8690
NVG-2508	KP173986		Heraclides thoas brasiliensis	M		Brazil: Santa Catarina, Sao Bento Do Sul	Dec-2002
NVG-14082A06	KP173987		Heraclides thoas thoantiades	M		Argentina: Misiones Prov., Dorado	1985-03-15		CSUC
NVG-2509	KP173988		Heraclides thoas thoantiades	M		Argentina: Misiones Prov.	Sep-1996
NVG-2112	KP173989		Heraclides nealces	M		Costa Rica: Heredia, Puerto Viejo area, Rd. to Finca Los Maderos	1989-03-21	Jim P. Brock
NVG-2879	KP173990		Heraclides nealces	M		Colombia: Santander Dept.	Oct-1996			#1430-ACC
NVG-2506	KP173991		Heraclides nealces	M		Ecuador: San Lorenzo	Aug-2007
NVG-14102G11	KP173992		Heraclides nealces	M		Ecuador: Latacunga, Latacunga-Quevedo Rd., km 54-57 E of Quevedo , elevation 2500-2700 ft	1981-01-22		FMNH	10223
NVG-2886	KP173993		Heraclides nealces	F		Venezuela: Miranda, Caracas, Sebucan Section, elevation 2700 ft	1959-07-01	Bruce Preston		#1151-ACC
NVG-2887	KP173994		Heraclides nealces	M		Venezuela: Aragua, S. side of Mt. on Maracay-Ocumare de la Costa Road, elevation 3000-3400 ft	1960-10-28	Floyd W. Preston		#1181-ACC
NVG-2888	KP173995		Heraclides nealces	M		Venezuela: Aragua, S. side of Mt. on Maracay-Ocumare de la Costa Road, elevation 3000-3400 ft	1960-10-16	Floyd W. Preston		#1179-ACC
NVG-14106A07	KP173996		Heraclides aristor	M		Haiti: Port au Prince	1983-10-20		USNM	102256
NVG-14102A10	KP173997		Heraclides caiguanabus	M		Cuba			FMNH
NVG-14061B12	KP173998		Heraclides thrason	M		Honduras: Tegucigalpa, Cerro Brujo	1980-03-05	Jose G. Barahona C.	USNM
NVG-14061C01	KP173999		Heraclides thrason	F		Colombia: Valle del Cauca, Cali, Pance, elevation 3000 ft	1987-01-27	J. Bolling Sullivan	USNM
NVG-14106B07	KP174000		Heraclides thrason	M		Venezuela: Aragua, Rancho Grande, elevation 1100 m	1985-06-12	R. K. Robbins	USNM
NVG-14106B06	KP174001		Heraclides thrason	F		Venezuela: Aragua, Rancho Grande, elevation 1100 m	1985-06-15	R. K. Robbins	USNM
NVG-14102G07	KP174002		Heraclides paeon paeon	F		Ecuador: Latacunga-Quevedo Rd., km 54-57 E of Quevedo , elevation 2500-2700 ft	1981-01-22		FMNH	10222
NVG-2455	KP174003		Heraclides paeon paeon	M		Peru: Huanuco, Tingo Maria	May-1996			#1149-ACC
NVG-2456	KP174004		Heraclides paeon paeon	M		Peru: Huanuco, Tingo Maria	May-1996			#1148-ACC
NVG-14106B10	KP174005		Heraclides paeon paeon	M		Peru: Chanchamayo	Jan-1966		USNM		A. Schmitt collection, N. Y.
NVG-14106B09	KP174006		Heraclides paeon paeon	M		Peru: Chanchamayo	Jan-1966		USNM		A. Schmitt collection, N. Y.
NVG-14061B11	KP174007		Heraclides paeon paeon	F		Peru: Piura, Rio Pusmalca, elevation 800 m, -5.38, -79.62	2000-06-07	R. K. Robbins & G. Lamas	USNM
NVG-14082A07	KP174008		Heraclides paeon paeon	M		Peru: Satipo	1986-01-03		CSUC
NVG-14107A01	KP174009		Heraclides paeon escomeli	M	Lectotype	Peru: La Union Province, Arequipa Region, Cotahuasi, elevation 9000 ft	Oct-1911	Yale Peruvian Expedition	USNM
NVG-14061C04	KP174010		Heraclides andraemon bonhotei	F		Turks and Caicos Islands: North Caicos Island, Kew farm	30-Oct-3-Nov-?		USNM
NVG-14081F06	KP174011		Heraclides andraemon andraemon	M		Jamaica	1984-08-02		CSUC
NVG-14065C05	KP174012		Heraclides andraemon andraemon	M		Jamaica: Ocho Rios	1979-11-13	Glenn Scott			fig. James Scott book
NVG-14081E11	KP174013		Heraclides andraemon andraemon	M		Jamaica: St. Thomas, Bath	1983-03-16		CSUC
NVG-14081F07	KP174014		Heraclides andraemon andraemon	F		Jamaica: Duncans	1984-01-25		CSUC
NVG-14061C05	KP174015		Heraclides andraemon tailori	F		Cayman Islands: Grand Cayman, Western District	1988-02-02	J. F. G. Clarke	USNM
NVG-14061C06	KP174016		Heraclides machaonides	M		Dominican Republic: Jarabacoa		W. Lengweiler	USNM
NVG-14081C03	KP174017		Heraclides machaonides	M		Dominican Republic: Duarte	1982-06-18		CSUC
NVG-14102A12	KP174018		Heraclides machaonides	M		Dominican Republic: Pedernales Prov., Sierra de Boruco, Cabo Rojo, Las Abejas, private road to Ideal SA, 12 km NW Aceitillar, elevation 3800 ft	26-Jul-4-Aug-1995	D. B. Matusik	FMNH
NVG-14082A04	KP174019		Heraclides ornythion	M		Mexico: Morelos	1979-10-10		CSUC
NVG-14082A09	KP174020		Heraclides ornythion	M		Mexico: Yucatan, Piste	1975-07-08		CSUC
NVG-14106C02	KP174021		Heraclides pallas bajaensis	F		Mexico: Baja California Sur, San Jose del Cabo	1975-11-03	J. Legge	USNM
NVG-14081D09	KP174022		Heraclides astyalus hippomedon	M		Colombia: Boyaca, Muzo	Jul-1981	ECH	CSUC
NVG-14102A08	KP174023		Heraclides anchicayaensis	M		Colombia: Choco, Cano Taparral, 20 km. N of Palestina on Rio San Juan	5-15-Dec-1968	B. Malkin	FMNH
NVG-14081D06	KP174024		Heraclides astyalus phanias	M		Ecuador: Napo	1984-04-24		CSUC
NVG-14102A09	KP174025		Heraclides astyalus phanias	M		Peru: Huanuco, Tingo Maria	Jan-1988		FMNH
NVG-14102G01	KP174026		Heraclides astyalus astyalus	M		Brazil: Rio Grande do Sul, Flores da Cunha, elevation 700 ft	1980-01-20		FMNH	8969
NVG-14061C03	KP174027		Heraclides bjorndalae	F		Turks and Caicos Islands: North Caicos Island, Kew farm	30-Oct-3-Nov		USNM
NVG-2757	KP174028		Heraclides bjorndalae	F		Turks and Caicos Islands: North Caicos Island	Oct-1990	Marcos Schenk	NVG
NVG-2883	KP174029		Heraclides bjorndalae	M		Turks and Caicos Islands: North Caicos Island	Oct-1990			#1432-ACC
NVG-2884	KP174030		Heraclides bjorndalae	M		Turks and Caicos Islands: North Caicos Island	Oct-1990			#1431-ACC
NVG-14105D10	KP174031		Heraclides ponceana	M		USA: Florida, Monroe Co., Upper Key Largo	1972-05-16	W. Klopp	USNM	00935786
NVG-14065C06	KP174032		Heraclides ponceana	M		USA: Florida, Monroe Co., Key Largo	1972-05-07	David Jamieson
NVG-14106A08	KP174033		Heraclides ponceana	M		USA: Florida, Monroe Co., Key Largo	1972-05-13	C. V. Covell Jr.	USNM
NVG-14106A10	KP174034		Heraclides ponceana	M		USA: Florida, Monroe Co., Key Largo	1973-05-15	C. V. Covell Jr.	USNM
NVG-14101H11	KP174035		Heraclides ponceana	F		USA: Florida, Monroe Co., Lower Metacumbe Key	1935-06-09	C. N. Grimshawe	AMNH
NVG-14101H12	KP174036		Heraclides ponceana	F		USA: Florida, Monroe Co., Lower Metacumbe Key	1935-08-11	C. N. Grimshawe	AMNH
NVG-14105D11	KP174037		Heraclides ponceana	F		Bahamas: South Andros Island, 1.5 mi S of Driggs Hill	1982-06-15		USNM	00935787
NVG-14105E07	KP174038		Heraclides ponceana	M		Bahamas: North Andros Island, Fresh Creek	1994-05-18	M. J. Simon	USNM	00935952
NVG-14101H09	KP174039		Heraclides ponceana	M		Cuba: Guantanamo, San Carlos Est.	1900-05-01		AMNH	20976
NVG-14101H10	KP174040		Heraclides ponceana	M		Cuba		K. Wilson	AMNH		Buchholz collection
NVG-14106A11	KP174041		Heraclides ponceana	M		Cuba: Matanzas			USNM	102266	Wm. Schaus collection
NVG-14106A12	KP174042		Heraclides ponceana	M		Cuba: Santiago de Cuba			USNM	102267	Wm. Schaus collection
NVG-14106B03	KP174043		Heraclides ponceana	F		Cuba: Santiago de Cuba			USNM	102264	Wm. Schaus collection
NVG-14106B01	KP174044		Heraclides ponceana	M		Cuba: Guantanamo	1908-05-06		USNM
NVG-14106B02	KP174045		Heraclides ponceana	M		Cuba	1908-05-06		USNM
NVG-14102A07	KP174046		Heraclides aristodemus (=temenes)	M		? Cuba	prior to 1868		FMNH	1009	coll. Reakirt, Strecker collection
NVG-14106B04	KP174047		Heraclides aristodemus	M		Dominican Republic: Santo Domingo, Monte Cristo		Atwater	USNM
NVG-2880	KP174048		Heraclides aristodemus	M		Dominican Republic: Pedernales, road to El Acetillar	May-2013	Alberto M. Pola		#1235-ACC
NVG-2881	KP174049		Heraclides aristodemus	M		Dominican Republic: Pedernales, road to El Acetillar	2013-05-07	Alberto M. Pola		#1236-ACC
NVG-2882	KP174050		Heraclides aristodemus	M		Dominican Republic: Pedernales, road to El Acetillar	2013-05-07	Alberto M. Pola		#1237-ACC
NVG-14106B05	KP174051		Heraclides aristodemus	M		Puerto Rico	1905-04-17		USNM	102261	E. A. Smyth collection, 1947
NVG-14106D08	KP174052		Heraclides androgeus reyesorum	M		Mexico: Sinaloa, 3 mi E of Concordia	1980-08-15	J. B. Sullivan	USNM		Wm. Schaus collection
NVG-14081C07	KP174053		Heraclides androgeus reyesorum	F		Mexico: Sinaloa, Concordia, Chirimollos, Hwy 40, elevation 4200 ft	23-Nov/2-Dec-2003	P. A. & E. M. Opler	CSUC
NVG-14081D05	KP174054		Heraclides androgeus reyesorum	M		Mexico: Oaxaca, Candelaria Loxicha, elevation 500 m	1972-08-22		CSUC
NVG-14081D11	KP174055		Heraclides androgeus epidaurus	M		Belize: Toledo Dist., 5 mi S. Bladen	1984-05-29	J. R. Powers	CSUC
NVG-14102G08	KP174056		Heraclides androgeus androgeus	M		Ecuador: Puyo-Banos Rd., km 7 E of Rio Negro, elevation 4200 ft	1981-01-20		FMNH	10153
NVG-14102H02	KP174057		Heraclides androgeus laodocus	M		Paraguay: Salto del Guaira, elevation 600 ft	1980-01-10		FMNH	8689
NVG-14081C01	KP174058		Heraclides hectorides	F		Brazil: Sao Paulo	Apr-1981		CSUC
NVG-14081C12	KP174059		Heraclides hectorides	F		Brazil: Sao Paulo, Jacarei	1974-05-07		CSUC
NVG-14081F08	KP174060		Heraclides hectorides	F		Argentina: Misiones, Mocona	1982-03-03		CSUC
NVG-14081F09	KP174061		Heraclides hectorides	F		Argentina: Misiones, Mocona	1982-03-28		CSUC
NVG-14081F11	KP174062		Heraclides hectorides	F		Argentina: Misiones, Mocona	1982-03-16		CSUC
NVG-14082A12	KP174063		Heraclides hectorides	M		Argentina: Misiones, Mocona	1982-03-13		CSUC
NVG-14082B02	KP174064		Heraclides hectorides	F		Argentina: Misiones, Mocona	1982-03-13		CSUC
NVG-14106D09	KP174065		Heraclides himeros himeros	M		Brazil: Rio de Janeiro			USNM
NVG-14081F01	KP174066		Heraclides torquatus tolus	M		Mexico: Tamaulipas, Gomez Farias Rd. to Alta Cima	2006-09-26	P. A. Opler	CSUC
NVG-14081C02	KP174067		Heraclides torquatus torquatus	M		Peru	Jun-1960		CSUC
NVG-14106D12	KP174068		Heraclides garleppi lecerfi	M		Suriname: Brokopondo District, Brownsberg, rainforest km 6-9	1982-01-28	Olle Pellmyr	USNM
NVG-14081C04	KP174069		Heraclides pelaus pelaus	M		Jamaica	1982-06-16		CSUC
NVG-14102B01	KP174070		Heraclides oxynius	F		Cuba			FMNH	989	Strecker collection
NVG-14082B07	KP174071		Heraclides erostratus erostratus	F		El Salvador: Santa Ana, vic. Santa Ana, 1700 m	Jul-1986		CSUC
NVG-14082B10	KP174072		Heraclides erostratus erostratus	M		El Salvador: Santa Ana, vic. Santa Ana, 1700 m	Jul-1986		CSUC
NVG-14082A10	KP174073		Heraclides rogeri pharnaces	F		Mexico: Hidalgo, Zimapan	Jul-1955		CSUC
NVG-14082B06	KP174074		Heraclides rogeri pharnaces	M		Mexico: El Rio	1985-08-10		CSUC
NVG-14082B09	KP174075		Heraclides anchisiades idaeus	M		El Salvador: San Salvador	1971-02-18		CSUC
NVG-14082A02	KP174076		Heraclides anchisiades philastrius	M		Trinidad and Tobago: Trinidad, Sangre Grande	1985-11-13		CSUC
NVG-14082A03	KP174077		Heraclides anchisiades philastrius	M		Trinidad and Tobago: Trinidad, Sangre Grande	1985-10-20		CSUC
NVG-14082A11	KP174078		Heraclides anchisiades philastrius	M		Trinidad and Tobago: Trinidad, Sangre Grande	1985-11-13		CSUC
NVG-14081G03	KP174079		Heraclides anchisiades anchisiades	F		Brazil: Para, Obidos	1984-08-03		CSUC
NVG-14082A01	KP174080		Heraclides anchisiades anchisiades	M		Brazil: Para, Santarem	1984-10-10		CSUC
NVG-14081C08	KP174081		Heraclides anchisiades capys	F		Brazil: Minas Gerais, Lavras	1974-04-26	W. D. Fronk	CSUC
NVG-14081E08	KP174082		Pterourus palamedes palamedes	M		USA: Florida, Collier Co., Fakahatchee Strand	1982-04-30		CSUC
NVG-14081E12	KP174083		Pterourus palamedes palamedes	F		USA: Florida, Collier Co., Hwy 29	1983-09-05	I. Finkelstein	CSUC
NVG-14061C09	KP174084		Pterourus palamedes leontis	F		Mexico: Nuevo Leon, Cola de Caballo	1985-04-19	John Kemner	USNM
NVG-14081E07	KP174085		Pterourus palamedes leontis	M		Mexico: Nuevo Leon, v. Santiago	1980-06-03		CSUC
NVG-14081D08	KP174086		Pterourus troilus fakahatcheensis	F		USA: Florida, Collier Co., Fla Hwy 29	1984-09-11		CSUC
NVG-14081E09	KP174087		Pterourus troilus fakahatcheensis	F		USA: Florida, Miami-Dade Co., Miami, Tamiami Trail	1975-04-28	D. E. B.	CSUC
NVG-14082B03	KP174088		Pterourus pilumnus	F		El Salvador: Santa Ana, Santa Ana	Mar-1992		CSUC
NVG-14082B04	KP174089		Pterourus pilumnus	M		Costa Rica: ACG, Guanacaste Prov., Sector Rio Gongora	2001-02-17	R. E. Stanford	CSUC
NVG-14081F04	KP174090		Pterourus multicaudata pusillus	M		USA: California, Tulare Co., Sherman Pass Rd.	2005-07-03	K. Davenport	CSUC
NVG-14081G02	KP174091		Pterourus multicaudata pusillus	M		USA: Colorado, Jefferson Co., front range W of Golden	1999-08-06	K. Davenport	CSUC
NVG-14081H12	KP174092		Pterourus multicaudata pusillus	F		USA: Colorado, Mesa Co.	2004-06-18	M. Camper, Palisade, J. B. Trap	CSUC
NVG-14081F05	KP174093		Pterourus multicaudata multicaudata	M		USA: Arizona, Mohave Co., Hualapai Mts., Deer Creek	2011-06-05	K. Davenport	CSUC
NVG-14082B01	KP174094		Pterourus multicaudata multicaudata	F		USA: Arizona, Yavapai Co., Cottonwood	1996-03-26	K. Davenport	CSUC
NVG-14081H11	KP174095		Pterourus multicaudata grandiosus	F		Mexico: D. F.	1952-06-26	R. E. Stanford	CSUC
NVG-14081D07	KP174096		Pterourus alexiares garcia	F		Mexico: Nuevo Leon, Monterrey, Horsetail Falls	Apr-1991		CSUC
NVG-14081E06	KP174097		Pterourus alexiares garcia	M		Mexico: Nuevo Leon, Monterrey, Horsetail Falls	Apr-1991		CSUC
NVG-14081C05	KP174098		Pterourus scamander scamander	F		Brazil: Santa Catarina, Joinville	1986-04-06		CSUC
NVG-14102B06	KP174099		Pterourus homerus	M		Jamaica: Corn Puss Gap	1980-07-20		FMNH
NVG-14082B05	KP174100		Pterourus victorinus morelius	M		Mexico: Oaxaca, Candelaria Loxicha, 500 m	1973-09-04		CSUC
NVG-14081F12	KP174101		Pterourus menatius lenaeus	M		Bolivia: Lapartia	1986-10-02		CSUC
NVG-14081C06	KP174102		Pterourus warscewiczii mercedes	M		Peru: Santipa	Apr-1980	ECH	CSUC
NVG-14081F02	KP174103		Pterourus cacicus nesrinae	M		Colombia: Rio Bravo	1984-12-21		CSUC
NVG-14102B05	KP174104		Pterourus bachus chrysomelus	M		Peru: Huanuco, Tingo Maria	1980-10-15		FMNH
NVG-14102H03	KP174105		Pterourus bachus chrysomelus	M		Peru: Cueva de las Pavas, elevation 2900 ft	1982-06-03		FMNH	11969
NVG-14081D04	KP174106		Pterourus zagreus chrysoxanthus	M		Peru: Huanuco, Tingo Maria	Apr-1971		CSUC
NVG-14081C11	KP174107		Alexanoria alexanor	F		France: Bayons, Gite Chagne, Gorges du Sasse	1994-07-05		CSUC
